# Supplementary material for: Crystal structure of borated N,N,N′,N′-tetra­methyldi­amino­methane
Source: Acta Crystallogr E Crystallogr Commun. 2015 Sep 12;71(Pt 10):o743–4. doi: 10.1107/S2056989015016813 (PMC4647418; doi:10.1107/S2056989015016813)
Supplement: Supplementary file 1 [file e-71-0o743-sup1.cif]

##############################################################################
#                                                                            #
# This CIF contains the data in a paper accepted for publication in          #
# Acta Crystallographica Section E. It conforms to the requirements of       #
# Notes for Authors for Acta Crystallographica Section E, and has been       #
# peer reviewed under the auspices of the IUCr Commission on Journals.       #
#                                                                            #
# Full details of the Crystallographic Information File format               #
# are given in the paper "The Crystallographic Information File (CIF):       #
# a New Standard Archive File for Crystallography" by S. R. Hall, F. H.      #
# Allen and I. D. Brown [Acta Cryst. (1991), A47, 655-685].                  #
#                                                                            #
# The current version of the core CIF dictionary is obtainable from          #
# ftp://ftp.iucr.org/pub/cif_core.dic.                                       #
#                                                                            #
# Software is freely available for graphical display of the structure(s)     #
# in this CIF. For information consult the CIF software page                 #
# http://www.iucr.org/resources/cif/software.                                #
#                                                                            #
# This file may be used for bona fide research purposes within the           #
# scientific community so long as proper attribution is given to the journal # 
# article from which it was obtained.                                        #
#                                                                            #
##############################################################################
data_I
_audit_creation_method
;
Olex2 1.2
(compiled 2014.11.20 svn.r3092 for OlexSys, GUI svn.r4949)
;
_journal_date_recd_electronic     2015-08-25
_journal_date_accepted     2015-09-08
_journal_name_full     'Acta Crystallographica, Section E'
_journal_year     2015
_journal_volume     71
_journal_issue     10
_journal_page_first     o743
_journal_page_last     o744
_journal_paper_category     HO
_journal_paper_doi     10.1107/S2056989015016813
_journal_coeditor_code     ZQ2234
_publ_contact_author_name     'Carsten Strohmann'
_publ_contact_author_address
;
Fakult\"at f\"ur Chemie und Chemische Biologie
Technische Universit\"at Dortmund,
Otto-Hahn-Strasse 6
44221 Dortmund,
Germany
;
_publ_contact_author_email     'carsten.strohmann@tu-dortmund.de'
_publ_contact_author_fax     ?
_publ_contact_author_phone     ?
_publ_section_title
;
Crystal structure of borated
<i>N</i>,<i>N</i>,<i>N</i>',<i>N</i>'-tetramethyldiaminomethane
;
loop_
    _publ_author_name
    _publ_author_footnote
    _publ_author_address
    'Louven, Kathrin' .
;
Fakult\"at f\"ur Chemie und Chemische Biologie
Technische Universit\"at Dortmund,
Otto-Hahn-Strasse 6
44221 Dortmund,
Germany
;
    'Quentin, Georgina' .
;
Fakult\"at f\"ur Chemie und Chemische Biologie
Technische Universit\"at Dortmund,
Otto-Hahn-Strasse 6
44221 Dortmund,
Germany
;
    'Strohmann, Carsten' .
;
Fakult\"at f\"ur Chemie und Chemische Biologie
Technische Universit\"at Dortmund,
Otto-Hahn-Strasse 6
44221 Dortmund,
Germany
;
_publ_section_synopsis     .
_database_code_depnum_ccdc_archive     'CCDC 1422998'
_chemical_name_systematic
;
{[(Dimethylamino)methyl]dimethylamine}trihydridoboron
;
_chemical_name_common     ?
_chemical_formula_moiety     'C5 H17 B N2'
_chemical_formula_sum     'C5 H17 B N2'
_chemical_formula_weight     116.01
_chemical_melting_point     ?
_shelx_space_group_comment
;
The symmetry employed for this shelxl refinement is uniquely defined
by the following loop, which should always be used as a source of
symmetry information in preference to the above space-group names.
They are only intended as comments.
;
_space_group_crystal_system     triclinic
_space_group_name_H-M_alt     'P -1'
_space_group_name_Hall     '-P 1'
loop_
    _space_group_symop_operation_xyz
    'x, y, z'
    '-x, -y, -z'
_cell_length_a     6.0464(8)
_cell_length_b     7.6987(9)
_cell_length_c     9.5896(11)
_cell_angle_alpha     69.602(10)
_cell_angle_beta     76.519(11)
_cell_angle_gamma     74.912(10)
_cell_volume     398.95(9)
_cell_formula_units_Z     2
_cell_measurement_reflns_used     1858
_cell_measurement_theta_min     3.0
_cell_measurement_theta_max     28.3
_cell_measurement_temperature     173(2)
_cell_special_details     ?
_exptl_crystal_description     block
_exptl_crystal_colour     'clear light colourless'
_exptl_crystal_size_max     0.2
_exptl_crystal_size_mid     0.15
_exptl_crystal_size_min     0.15
_exptl_crystal_density_diffrn     0.966
_exptl_crystal_density_meas     ?
_exptl_crystal_density_method     ?
_exptl_crystal_F_000     132
_exptl_absorpt_coefficient_mu     0.057
_exptl_absorpt_correction_type     multi-scan
_exptl_absorpt_process_details
;
(CrysAlisPro; Agilent, 2014)
;
_shelx_estimated_absorpt_T_min     ?
_shelx_estimated_absorpt_T_max     ?
_exptl_absorpt_correction_T_min     0.983
_exptl_absorpt_correction_T_max     1.000
_diffrn_ambient_temperature     173.15
_diffrn_radiation_type     MoK\a
_diffrn_radiation_wavelength     0.71073
_diffrn_radiation_monochromator     graphite
_diffrn_measurement_device_type     'AgilentXcalibur, Sapphire3'
_diffrn_measurement_device     'four-circle diffractometer'
_diffrn_measurement_method     '\w scans'
_diffrn_detector_area_resol_mean     16.0560
_diffrn_reflns_number     3232
_diffrn_reflns_av_R_equivalents     ?
_diffrn_reflns_theta_min     3.083
_diffrn_reflns_theta_max     26.995
_diffrn_reflns_theta_full     26.000
_diffrn_measured_fraction_theta_max     0.999
_diffrn_measured_fraction_theta_full     0.999
_diffrn_reflns_limit_h_min     -7
_diffrn_reflns_limit_h_max     7
_diffrn_reflns_limit_k_min     -9
_diffrn_reflns_limit_k_max     9
_diffrn_reflns_limit_l_min     -12
_diffrn_reflns_limit_l_max     12
_refine_special_details
;
Refined as a 2-component twin. 1. Twinned data refinement Scales: 0.7367(11)
0.2633(11) 2. Fixed <i>U</i>~iso~ At 1.2 times of: All C(H,H) groups At 1.5
times of: All C(H,H,H) groups 3.a Secondary CH2 refined with riding
coordinates: C3(H3A,H3B) 3.b Idealized Me refined as rotating group:
C2(H2A,H2B,H2C), C1(H1A,H1B,H1C), C5(H5A,H5B,H5C), C4(H4A,H4B,H4C)
;
_reflns_number_total     3232
_reflns_number_gt     1828
_reflns_threshold_expression     'I > 2\s(I)'
_refine_ls_structure_factor_coef     Fsqd
_refine_ls_matrix_type     full
_refine_ls_R_factor_all     0.0769
_refine_ls_R_factor_gt     0.0409
_refine_ls_wR_factor_gt     0.0936
_refine_ls_wR_factor_ref     0.0993
_refine_ls_goodness_of_fit_ref     0.874
_refine_ls_restrained_S_all     0.874
_refine_ls_number_reflns     3232
_refine_ls_number_parameters     90
_refine_ls_number_restraints     0
_refine_ls_hydrogen_treatment     mixed
_refine_ls_weighting_scheme     calc
_refine_ls_weighting_details
                      'w=1/[\s^2^(Fo^2^)+(0.0498P)^2^] where P=(Fo^2^+2Fc^2^)/3'
_atom_sites_solution_hydrogens     mixed
_atom_sites_solution_primary     direct
_atom_sites_solution_secondary     ?
_refine_ls_shift/su_max     0.001
_refine_ls_shift/su_mean     0.000
_refine_diff_density_max     0.176
_refine_diff_density_min     -0.219
_refine_ls_extinction_method     none
_refine_ls_extinction_coef     .
loop_
    _atom_type_symbol
    _atom_type_description
    _atom_type_scat_dispersion_real
    _atom_type_scat_dispersion_imag
    _atom_type_scat_source
    'C' 'C' 0.0033 0.0016
                         'International Tables Vol C Tables 4.2.6.8 and 6.1.1.4'
    'H' 'H' 0.0000 0.0000
                         'International Tables Vol C Tables 4.2.6.8 and 6.1.1.4'
    'B' 'B' 0.0013 0.0007
                         'International Tables Vol C Tables 4.2.6.8 and 6.1.1.4'
    'N' 'N' 0.0061 0.0033
                         'International Tables Vol C Tables 4.2.6.8 and 6.1.1.4'
_computing_data_collection
;
CrysAlisPro (Agilent, 2014)
;
_computing_cell_refinement
;
CrysAlisPro (Agilent, 2014)
;
_computing_data_reduction
;
CrysAlisPro (Agilent, 2014)
;
_computing_structure_solution
;
SHELXS96 (Sheldrick, 2008)
;
_computing_structure_refinement
;
SHELXL96 (Sheldrick, 2008)
;
_computing_molecular_graphics
;
SHELXTL (Sheldrick, 2008)
;
_computing_publication_material
;
Olex2 (Dolomanov <i>et al.</i>,  2009)
;
loop_
    _atom_site_type_symbol
    _atom_site_label
    _atom_site_fract_x
    _atom_site_fract_y
    _atom_site_fract_z
    _atom_site_U_iso_or_equiv
    _atom_site_adp_type
    _atom_site_calc_flag
    _atom_site_occupancy
    _atom_site_disorder_assembly
    _atom_site_disorder_group
    N N1 0.17275(18) 0.17659(15) 0.69988(12) 0.0182(3) Uani d 1 . .
    C C3 0.2336(2) -0.00477(18) 0.82279(15) 0.0214(3) Uani d 1 . .
    H H3A 0.2756 0.0246 0.9048 0.026 Uiso calc 1 . .
    H H3B 0.0951 -0.0634 0.8648 0.026 Uiso calc 1 . .
    N N2 0.42225(19) -0.13895(16) 0.77307(13) 0.0226(3) Uani d 1 . .
    C C2 0.1062(3) 0.1356(2) 0.57701(16) 0.0274(4) Uani d 1 . .
    H H2A 0.2389 0.0568 0.5326 0.041 Uiso calc 1 . .
    H H2B 0.0591 0.2545 0.4995 0.041 Uiso calc 1 . .
    H H2C -0.0233 0.0685 0.6177 0.041 Uiso calc 1 . .
    C C1 0.3751(2) 0.2702(2) 0.63738(18) 0.0293(4) Uani d 1 . .
    H H1A 0.4230 0.2959 0.7179 0.044 Uiso calc 1 . .
    H H1B 0.3328 0.3894 0.5589 0.044 Uiso calc 1 . .
    H H1C 0.5036 0.1873 0.5939 0.044 Uiso calc 1 . .
    C C5 0.3510(3) -0.3102(2) 0.78120(19) 0.0340(4) Uani d 1 . .
    H H5A 0.2924 -0.3745 0.8861 0.051 Uiso calc 1 . .
    H H5B 0.4844 -0.3946 0.7432 0.051 Uiso calc 1 . .
    H H5C 0.2284 -0.2762 0.7197 0.051 Uiso calc 1 . .
    B B1 -0.0405(3) 0.3123(3) 0.7713(2) 0.0289(4) Uani d 1 . .
    C C4 0.6200(3) -0.1878(2) 0.85213(18) 0.0333(4) Uani d 1 . .
    H H4A 0.6693 -0.0721 0.8429 0.050 Uiso calc 1 . .
    H H4B 0.7483 -0.2698 0.8077 0.050 Uiso calc 1 . .
    H H4C 0.5749 -0.2542 0.9588 0.050 Uiso calc 1 . .
    H H1D -0.083(2) 0.4427(19) 0.6758(15) 0.032(4) Uiso d 1 . .
    H H1E -0.189(2) 0.2332(19) 0.8155(16) 0.034(4) Uiso d 1 . .
    H H1F 0.023(2) 0.3383(19) 0.8634(17) 0.036(4) Uiso d 1 . .
loop_
    _atom_site_aniso_label
    _atom_site_aniso_U_11
    _atom_site_aniso_U_22
    _atom_site_aniso_U_33
    _atom_site_aniso_U_12
    _atom_site_aniso_U_13
    _atom_site_aniso_U_23
    N1 0.0196(6) 0.0158(6) 0.0184(6) -0.0027(5) -0.0032(5) -0.0047(5)
    C3 0.0245(8) 0.0191(7) 0.0183(7) -0.0020(6) -0.0041(6) -0.0041(6)
    N2 0.0222(7) 0.0187(6) 0.0260(7) -0.0015(5) -0.0044(5) -0.0072(5)
    C2 0.0311(9) 0.0279(9) 0.0229(8) 0.0000(7) -0.0093(7) -0.0081(7)
    C1 0.0259(9) 0.0240(8) 0.0347(9) -0.0071(7) 0.0007(7) -0.0066(7)
    C5 0.0367(10) 0.0230(8) 0.0421(10) -0.0019(7) -0.0055(8) -0.0131(8)
    B1 0.0284(10) 0.0236(9) 0.0273(10) 0.0026(8) -0.0018(8) -0.0063(8)
    C4 0.0255(9) 0.0317(9) 0.0404(10) 0.0024(7) -0.0102(8) -0.0107(8)
_geom_special_details
;
All e.s.d.'s (except the e.s.d. in the dihedral angle between two l.s. planes)
are estimated using the full covariance matrix. The cell e.s.d.'s are taken
into account individually in the estimation of e.s.d.'s in distances, angles
and torsion angles; correlations between e.s.d.'s in cell parameters are only
used when they are defined by crystal symmetry. An approximate (isotropic)
treatment of cell e.s.d.'s is used for estimating e.s.d.'s involving l.s.
planes.
;
loop_
    _geom_bond_atom_site_label_1
    _geom_bond_atom_site_label_2
    _geom_bond_site_symmetry_2
    _geom_bond_distance
    _geom_bond_publ_flag
    N1 C3 . 1.5039(16) ?
    N1 C2 . 1.4818(17) ?
    N1 C1 . 1.4806(17) ?
    N1 B1 . 1.615(2) ?
    C3 H3A . 0.9900 ?
    C3 H3B . 0.9900 ?
    C3 N2 . 1.4393(17) ?
    N2 C5 . 1.4622(18) ?
    N2 C4 . 1.4612(18) ?
    C2 H2A . 0.9800 ?
    C2 H2B . 0.9800 ?
    C2 H2C . 0.9800 ?
    C1 H1A . 0.9800 ?
    C1 H1B . 0.9800 ?
    C1 H1C . 0.9800 ?
    C5 H5A . 0.9800 ?
    C5 H5B . 0.9800 ?
    C5 H5C . 0.9800 ?
    B1 H1D . 1.117(13) ?
    B1 H1E . 1.131(14) ?
    B1 H1F . 1.137(14) ?
    C4 H4A . 0.9800 ?
    C4 H4B . 0.9800 ?
    C4 H4C . 0.9800 ?
loop_
    _geom_angle_atom_site_label_1
    _geom_angle_atom_site_label_2
    _geom_angle_atom_site_label_3
    _geom_angle_site_symmetry_1
    _geom_angle_site_symmetry_3
    _geom_angle
    _geom_angle_publ_flag
    C3 N1 B1 . . 108.16(10) ?
    C2 N1 C3 . . 109.62(10) ?
    C2 N1 B1 . . 110.43(11) ?
    C1 N1 C3 . . 110.11(10) ?
    C1 N1 C2 . . 108.59(10) ?
    C1 N1 B1 . . 109.93(12) ?
    N1 C3 H3A . . 108.8 ?
    N1 C3 H3B . . 108.8 ?
    H3A C3 H3B . . 107.7 ?
    N2 C3 N1 . . 113.61(10) ?
    N2 C3 H3A . . 108.8 ?
    N2 C3 H3B . . 108.8 ?
    C3 N2 C5 . . 112.85(12) ?
    C3 N2 C4 . . 112.82(11) ?
    C4 N2 C5 . . 110.31(11) ?
    N1 C2 H2A . . 109.5 ?
    N1 C2 H2B . . 109.5 ?
    N1 C2 H2C . . 109.5 ?
    H2A C2 H2B . . 109.5 ?
    H2A C2 H2C . . 109.5 ?
    H2B C2 H2C . . 109.5 ?
    N1 C1 H1A . . 109.5 ?
    N1 C1 H1B . . 109.5 ?
    N1 C1 H1C . . 109.5 ?
    H1A C1 H1B . . 109.5 ?
    H1A C1 H1C . . 109.5 ?
    H1B C1 H1C . . 109.5 ?
    N2 C5 H5A . . 109.5 ?
    N2 C5 H5B . . 109.5 ?
    N2 C5 H5C . . 109.5 ?
    H5A C5 H5B . . 109.5 ?
    H5A C5 H5C . . 109.5 ?
    H5B C5 H5C . . 109.5 ?
    N1 B1 H1D . . 105.7(7) ?
    N1 B1 H1E . . 106.1(7) ?
    N1 B1 H1F . . 106.4(7) ?
    H1D B1 H1E . . 111.1(10) ?
    H1D B1 H1F . . 113.7(10) ?
    H1E B1 H1F . . 113.2(10) ?
    N2 C4 H4A . . 109.5 ?
    N2 C4 H4B . . 109.5 ?
    N2 C4 H4C . . 109.5 ?
    H4A C4 H4B . . 109.5 ?
    H4A C4 H4C . . 109.5 ?
    H4B C4 H4C . . 109.5 ?
loop_
    _geom_torsion_atom_site_label_1
    _geom_torsion_atom_site_label_2
    _geom_torsion_atom_site_label_3
    _geom_torsion_atom_site_label_4
    _geom_torsion_site_symmetry_1
    _geom_torsion_site_symmetry_2
    _geom_torsion_site_symmetry_3
    _geom_torsion_site_symmetry_4
    _geom_torsion
    _geom_torsion_publ_flag
    N1 C3 N2 C5 . . . . -114.53(13) ?
    N1 C3 N2 C4 . . . . 119.61(12) ?
    C2 N1 C3 N2 . . . . 59.36(14) ?
    C1 N1 C3 N2 . . . . -60.04(14) ?
    B1 N1 C3 N2 . . . . 179.82(13) ?
_shelx_hkl_file
;
   0   0  -1 2038.47 174.781   1
   0   0  -2 518629. 3581.48   1
   0   0   3 73195.2 317.508   1
  -1  -1   3 6991.64 239.089  -2
   0   0  -4 6991.64 239.089   1
   0   0  -5 30454.0 338.641   1
   0   0   6 11.0118 129.474   1
   0   0   7 136.483 238.837   1
  -2  -2   6 1710.19 641.174  -2
   0   0  -8 1710.19 641.174   1
   0   0  -9 1252.13 519.496   1
   0   0  10 149.908 534.973   1
   0   0 -11 3661.93 1118.01   1
   3   3  -8 2268.18 1095.03  -2
   0   0  11 2268.18 1095.03   1
   0  -1  11 246.966 753.840   1
   2   3  -8 1253.87 784.259  -2
   0  -1  10 1253.87 784.259   1
   0   1  -9 341.243 512.922   1
   0  -1   8 8461.95 604.304   1
   0   1  -7 2937.50 473.647   1
  -1  -2   5 13573.4 562.872  -2
   0   1  -6 13573.4 562.872   1
   0  -1   5 5668.71 307.056   1
   0   1  -4 46012.2 552.564   1
   0   1  -3 113679. 564.001   1
   0  -1   2 224617. 922.865   1
   0   1  -2 298970. 1170.51  -2
   0  -1   2 298970. 1170.51   1
   0   1  -1 2324.54 105.051   1
   0  -1   0 47772.4 707.006   1
   0  -1  -1 4214.30 152.396   1
   0  -1  -2 522540. 3787.04   1
   0   1   3 425.431 135.101   1
   0   1   4 12853.0 211.645   1
   0   1   5 2686.41 148.183   1
   0   1   6 1563.11 184.783   1
  -2  -1   4 3040.57 644.523  -2
   0  -1  -6 3040.57 644.523   1
   0  -1  -7 7642.91 242.002   1
   0   1   8 1092.24 447.774   1
   0  -1  -9 8015.86 1090.76   1
   3   2  -6 7152.00 930.974  -2
   0   1   9 7152.00 930.974   1
   3   2  -7 1176.94 748.222  -2
   0   1  10 1176.94 748.222   1
   0  -1 -11 617.393 603.384   1
   0  -2  10 120.907 769.887   1
   0  -2   9 1908.19 648.915   1
   1   3  -7 14586.9 1178.07  -2
   0  -2   8 14586.9 1178.07   1
   0   2  -7-33.2596 560.186   1
   0   2  -6 13263.0 1102.25   1
   0  -2   5 1419.17 485.761   1
   0   2  -4 17057.1 1007.98   1
   0   2  -4 22790.0 1025.93  -2
   0  -2   4 22790.0 1025.93   1
   0   2  -3 38996.2 318.094   1
   0   2  -2 215313. 774.421   1
   0   2  -1 24931.5 239.199   1
   0   2   0 237428. 940.847   1
   1  -1   1 346908. 1376.25  -2
   0   2   0 346908. 1376.25   1
   0   2   1 1481.59 113.967   1
   0   2   2 3376.04 248.644   1
   0  -2  -3 571.074 238.990   1
   0   2   4 478.141 183.879   1
   0   2   5 3914.00 212.948   1
   0   2   6 4648.25 239.821   1
   0   2   7 7315.60 439.241   1
   3   1  -4 11543.0 417.644  -2
   0   2   7 11543.0 417.644   1
   0   2   8 213.680 379.994   1
   0   2   9 32070.4 1153.93   1
   0   2  10 215.726 629.523   1
   4   2  -7 8752.01 1191.46  -2
   0   2  11 8752.01 1191.46   1
   0   3  -9 573.173 681.868   1
   0  -3   8 838.129 610.716   1
   0  -3   7 22057.1 1115.67  -2
   0   3  -7 22057.1 1115.67   1
   0   3  -6 7770.69 821.806  -2
   0  -3   6 7770.69 821.806   1
   0  -3   5 2705.55 549.267   1
   0  -3   4 3348.31 507.811   1
   0   3  -3 34485.2 718.788   1
  -1   2  -4 51701.9 613.291  -2
   0  -3   3 51701.9 613.291   1
   0   3  -2 1794.45 178.221   1
   0  -3   1 51482.1 345.589   1
   0   3   0 2402.58 163.115   1
   0   3   1 258.205 245.621   1
   2  -1   1 358.170 301.802  -2
   0   3   1 358.170 301.802   1
   0  -3  -2 174.681 235.670   1
   0   3   3 965.146 363.180   1
   0  -3  -4 1917.46 353.537   1
   3   0  -2 37020.0 817.609  -2
   0   3   5 37020.0 817.609   1
   0  -3  -6 518.440 302.546   1
   0   3   7 17990.4 518.632   1
   0  -3  -8 8270.06 386.084   1
  -4  -1   5 2830.30 663.468  -2
   0  -3  -9 2830.30 663.468   1
   0  -3 -10 353.643 657.160   1
   0   3  11 3214.41 815.393   1
   0   4  -8 1054.54 697.325   1
   0  -4   7 72.4826 553.807   1
   0  -4   6 4161.44 568.257   1
   1  -3   6 726.707 616.387  -2
   0   4  -5 726.707 616.387   1
   0   4  -4 340.897 426.836   1
   0   4  -3 1515.25 245.147   1
   0  -4   2 5604.38 261.812   1
   2  -2   3 7373.73 389.294  -2
   0   4  -1 7373.73 389.294   1
   0   4   0 394.457 206.334   1
   0   4   1 1250.46 191.855   1
   0   4   2 13763.3 396.724   1
   3  -1   0 7238.43 737.124  -2
   0   4   3 7238.43 737.124   1
   0   4   4 32038.3 266.042   1
   0  -4  -5 2741.10 248.392   1
   0   4   6 56550.9 735.641   1
   4   0  -3 29599.1 929.823  -2
   0   4   7 29599.1 929.823   1
   0  -4  -8 905.417 359.166   1
   0  -4  -9 954.530 589.339   1
   0  -4 -10 59.4704 605.387   1
   5   1  -5 507.538 1429.33  -2
   0   4  10 507.538 1429.33   1
  -5  -1   6 2567.53 1129.21  -2
   0  -4 -11 2567.53 1129.21   1
   1  -4   8 18778.1 1488.66  -2
   0   5  -7 18778.1 1488.66   1
   0   5  -6 654.596 510.353   1
   0  -5   5 2706.92 523.277   1
   0   5  -4 2770.88 466.084   1
  -2   3  -5 294.220 409.856  -2
   0  -5   3 294.220 409.856   1
   0   5  -2 531.419 265.164   1
   0   5  -1 289.938 252.297   1
   0  -5   0 159.079 266.357   1
   3  -2   2 13832.2 485.365  -2
   0   5   1 13832.2 485.365   1
   0  -5  -2 6248.39 262.650   1
   0  -5  -3 6793.41 487.447   1
   0   5   4 16934.1 770.168   1
   4  -1  -1 28124.1 1106.18  -2
   0   5   5 28124.1 1106.18   1
   0   5   6 72349.3 707.406   1
   0   5   7 11497.9 585.004   1
   0  -5  -8 31326.8 1683.31   1
   5   0  -3 32883.2 1038.82  -2
   0   5   8 32883.2 1038.82   1
   5   0  -4 884.509 791.568  -2
   0   5   9 884.509 791.568   1
   0   5  10 170.284 533.572   1
   0   5  11 2951.82 931.788   1
   0  -6   7 855.984 1152.53   1
   0  -6   6 301.341 602.939   1
  -2   4  -7 286.326 751.388  -2
   0  -6   5 286.326 751.388   1
   0   6  -4 363.517 604.894   1
   0  -6   3 78.9991 407.210   1
   0   6  -2 23305.1 532.238   1
  -3   3  -4 13861.3 513.232  -2
   0  -6   1 13861.3 513.232   1
   0  -6   0 33847.6 544.945   1
   0  -6  -1 2709.81 368.714   1
   0  -6  -2 16285.4 577.965   1
   4  -2   2 29052.7 1582.36  -2
   0   6   2 29052.7 1582.36   1
  -4   2  -1 52265.9 1059.72  -2
   0  -6  -3 52265.9 1059.72   1
   0   6   4 7847.26 729.873   1
   0   6   5 13403.4 802.069   1
   5  -1  -1 1000.84 757.223  -2
   0   6   6 1000.84 757.223   1
  -5   1   2 6668.96 844.645  -2
   0  -6  -7 6668.96 844.645   1
   0  -6  -8 17253.4 756.827   1
   0   6   9 143.446 669.124   1
   6   0  -4 2853.38 1046.63  -2
   0   6  10 2853.38 1046.63   1
   6   0  -5-749.062 1435.14  -2
   0   6  11-749.062 1435.14   1
   0  -7   6 570.311 1075.82   1
   0  -7   5 1061.97 632.345   1
   0  -7   4 1850.10 997.065   1
   3  -4   7 958.052 1009.50  -2
   0   7  -4 958.052 1009.50   1
   0  -7   3 776.317 877.649   1
  -3   4  -6 48.2925 943.067  -2
   0  -7   3 48.2925 943.067   1
   0  -7   2 2437.04 527.096   1
   0   7  -1 493.706 315.980   1
  -4   3  -4 28334.7 699.442  -2
   0  -7   0 28334.7 699.442   1
   0  -7  -1 618.020 392.329   1
   4  -3   3 8829.57 1266.40  -2
   0   7   1 8829.57 1266.40   1
   0  -7  -2 17076.5 564.999   1
   0   7   3 9997.20 495.589   1
   5  -2   1 24487.6 1284.31  -2
   0   7   4 24487.6 1284.31   1
   0   7   5 30844.9 1626.30   1
  -5   2   0 36774.2 1869.47  -2
   0  -7  -5 36774.2 1869.47   1
   0   7   6 7623.28 762.335   1
   0  -7  -7 3748.86 719.901   1
  -6   1   2 1674.43 878.037  -2
   0  -7  -8 1674.43 878.037   1
   0  -7  -9-241.360 1009.43   1
   6  -1  -3 885.751 1442.95  -2
   0   7   9 885.751 1442.95   1
   0  -7 -10 576.431 819.813   1
   0   7  11 680.359 1154.80   1
   0   8  -3 2032.34 777.212   1
   4  -4   6 11345.8 1309.42  -2
   0   8  -2 11345.8 1309.42   1
   0  -8   1 714.175 704.048   1
   0  -8   0 285.205 549.470   1
   0   8   1 379.334 439.691   1
  -5   3  -3 1818.36 725.730  -2
   0  -8  -2 1818.36 725.730   1
   0   8   3 2073.39 759.094   1
   0   8   4-204.810 727.669   1
   0   8   5 1130.09 688.965   1
  -6   2   0 855.928 960.004  -2
   0  -8  -6 855.928 960.004   1
   0   8   7-151.723 728.010   1
   0  -8  -8 240.505 681.159   1
   0   8   9 1560.83 1082.53   1
   0   9  -1 1947.18 1209.88   1
   5  -4   5 499.773 1516.99  -2
   0   9   0 499.773 1516.99   1
   0   9   1 209.699 603.019   1
   0  -9  -2 220.700 716.190   1
   0  -9  -3 220.264 739.011   1
   6  -3   2-30.3970 1095.24  -2
   0   9   4-30.3970 1095.24   1
   0  -9  -5 869.919 807.303   1
   0  -9  -6 237.440 815.048   1
   0  -9  -7 851.979 1123.06   1
  -7   2   1-607.878 1517.49  -2
   0  -9  -8-607.878 1517.49   1
   1  -9  -6 3934.72 1266.07   1
  -6   4   0 10503.4 1981.99  -2
   1  -9  -5 10503.4 1981.99   1
   1  -9  -4 877.211 1120.94   1
  -1   9   3 17.9215 1110.66   1
  -1   9   2 2590.87 1283.36   1
   5  -5   3 2849.92 1557.92  -2
  -1   9   1 2849.92 1557.92   1
   1  -8  -8 3156.32 1077.05   1
   6  -3  -2 2501.77 1110.93  -2
  -1   8   7 2501.77 1110.93   1
   1  -8  -6 254.443 1019.92   1
   6  -3  -1 37.0949 1393.27  -2
  -1   8   6 37.0949 1393.27   1
   1  -8  -5 4575.05 635.175   1
   1  -8  -4 545.516 524.570   1
   5  -4   1 5308.82 846.487  -2
  -1   8   3 5308.82 846.487   1
  -1   8   2 1349.75 715.746   1
   1  -8  -1 959.917 552.854   1
  -1   8   0 146.318 530.218   1
  -4   5  -4 1055.00 836.249  -2
   1  -8   1 1055.00 836.249   1
   1  -8   2 6000.16 887.123   1
  -1   8  -3 3531.25 1180.07   1
  -1   7  10 2369.86 1229.18   1
  -6   2   4 3374.50 1269.08  -2
   1  -7  -9 3374.50 1269.08   1
  -1   7   8 7771.51 874.542   1
  -1   7   7 16938.2 1056.46   1
  -1   7   6-346.956 693.352   1
   5  -3  -1 9191.13 1179.46  -2
  -1   7   5 9191.13 1179.46   1
  -1   7   4 593.413 619.655   1
  -1   7   3 370.133 499.988   1
  -1   7   2 1250.29 489.800   1
   4  -4   2 703.319 533.594  -2
  -1   7   1 703.319 533.594   1
  -1   7   0 99.9460 396.261   1
  -1   7  -1 238.634 472.066   1
   1  -7   2 1931.54 470.190   1
   3  -5   5 3834.06 692.798  -2
  -1   7  -3 3834.06 692.798   1
   1  -7   4 6141.58 702.207   1
   1  -7   5 3831.87 721.753   1
  -1   6  10 3321.62 717.122   1
  -1   6   9 15158.0 1031.85   1
   1  -6  -8 484.434 640.116   1
  -5   2   3 1367.79 821.622  -2
   1  -6  -7 1367.79 821.622   1
  -1   6   6 3961.87 703.599   1
  -1   6   5 26356.2 1060.06   1
   1  -6  -4 28880.0 1083.73   1
  -1   6   3 25023.0 736.943   1
   4  -3   0 37824.5 1419.77  -2
  -1   6   3 37824.5 1419.77   1
  -1   6   2 12132.5 453.778   1
  -1   6   1 24029.2 593.432   1
   1  -6   0 4959.33 383.135   1
  -3   4  -2 5136.98 1248.87  -2
   1  -6   0 5136.98 1248.87   1
   1  -6   1 22332.8 920.894   1
  -3   4  -3 24920.7 664.273  -2
   1  -6   1 24920.7 664.273   1
   1  -6   2 1448.75 400.832   1
   1  -6   3 5952.00 505.265   1
   1  -6   4 1700.29 984.301   1
   2  -5   5 3824.70 903.837  -2
  -1   6  -4 3824.70 903.837   1
   1  -6   5 4631.70 1101.62   1
  -2   5  -6 5818.67 1048.98  -2
   1  -6   5 5818.67 1048.98   1
   1  -6   6 122.725 597.206   1
   1  -5 -10-207.794 1020.05   1
   5  -1  -6-135.313 1550.93  -2
  -1   5  10-135.313 1550.93   1
   5  -1  -5 7565.33 902.897  -2
  -1   5   9 7565.33 902.897   1
   1  -5  -8 627.380 467.899   1
  -1   5   7 30892.2 1030.18   1
  -1   5   6 1148.11 869.055   1
  -4   2   3 1642.25 934.775  -2
   1  -5  -6 1642.25 934.775   1
  -1   5   5 415.991 331.386   1
  -4   2   2 467.904 737.078  -2
   1  -5  -5 467.904 737.078   1
  -1   5   4 5266.52 334.068   1
   1  -5  -3 11788.6 1018.31   1
  -1   5   2 2297.65 441.039   1
  -3   3   0 4687.50 588.856  -2
   1  -5  -2 4687.50 588.856   1
  -1   5   1 27494.1 570.403   1
  -1   5   0-49.7864 240.057   1
   1  -5   1 25775.8 424.527   1
  -2   4  -3 2797.75 400.188  -2
   1  -5   2 2797.75 400.188   1
   1  -5   3 93.1229 277.583   1
   1  -5   4 148.987 389.787   1
   1  -5   5 670.957 521.438   1
   1  -5   6-358.812 749.031  -2
  -1   5  -6-358.812 749.031   1
   1  -5   7 3803.19 868.645   1
   1  -4 -11 1157.28 1253.76   1
  -1   4  10 5382.30 912.941   1
   1  -4  -9 276.717 726.185   1
  -4   1   5 2725.07 558.514  -2
   1  -4  -8 2725.07 558.514   1
   1  -4  -7 36137.2 1743.83   1
   4  -1  -4 39742.0 1096.62  -2
  -1   4   7 39742.0 1096.62   1
   1  -4  -6 727.765 472.268   1
  -1   4   5 44465.5 1028.35   1
   3  -2  -2 6902.59 452.563  -2
  -1   4   4 6902.59 452.563   1
  -1   4   3 16193.0 436.870   1
  -1   4   2 355.426 433.492   1
  -1   4   1 29.2487 185.383   1
  -2   3  -1 41508.5 583.436  -2
   1  -4   0 41508.5 583.436   1
   1  -4   1 11300.1 260.747   1
  -1   4  -2 1874.44 198.861   1
  -1   4  -3 228.814 248.737   1
  -1   4  -4 10114.6 559.897  -2
   1  -4   4 10114.6 559.897   1
   1  -4   5 15783.7 542.272   1
   1  -4   6 2011.57 389.148   1
   1  -4   7-237.102 645.479   1
   0  -5   7 14178.1 1396.09  -2
  -1   4  -8 14178.1 1396.09   1
   1  -3 -11 415.615 820.010   1
  -4   0   7 997.158 1014.36  -2
   1  -3 -10 997.158 1014.36   1
   1  -3  -9-385.497 685.939   1
  -1   3   8 1452.39 404.415   1
   1  -3  -7 10435.5 471.172   1
  -3   1   4 22011.6 953.554  -2
   1  -3  -6 22011.6 953.554   1
   1  -3  -5 38608.0 888.332   1
  -1   3   4 54012.9 983.425   1
  -1   3   3 60370.0 1015.85   1
   2  -2  -1 272259. 1621.82  -2
  -1   3   2 272259. 1621.82   1
   1  -3  -1 22767.1 398.979   1
  -1   3   0 83.3173 147.587   1
   1  -3   1 10944.4 232.372   1
  -1   3  -2 99224.3 687.028  -2
   1  -3   2 99224.3 687.028   1
   1  -3   3 29655.2 352.092   1
   1  -3   4 1009.12 195.525   1
   1  -3   5 1022.72 320.092   1
   0  -4   5 402.528 429.958  -2
  -1   3  -6 402.528 429.958   1
  -1   3  -7 271.013 369.584   1
   1  -3   8 1614.02 678.684   1
   1  -3   9 5056.63 882.255   1
  -1   2  11 608.904 762.765   1
  -1   2  10 3876.28 786.879   1
  -1   2   9 1105.11 700.625   1
   3   0  -6 1778.63 532.158  -2
  -1   2   8 1778.63 532.158   1
   1  -2  -7 121.637 332.745   1
   1  -2  -6 422.684 319.702   1
  -1   2   5 5383.82 336.907   1
  -1   2   4 152.312 464.809   1
   2  -1  -3 46.4592 407.912  -2
  -1   2   4 46.4592 407.912   1
  -1   2   3 60.7402 228.212   1
  -1   2   2 239469. 1154.65   1
   1  -2  -1 37871.2 376.727   1
   1  -2   0 162806. 912.153   1
   1  -2   0 226174. 918.234  -2
  -1   2   0 226174. 918.234   1
   1  -2   1 42088.1 258.081   1
   1  -2   2 76168.4 395.230   1
   1  -2   3 1184.24 154.717   1
   1  -2   4 44227.6 445.042   1
   0   3  -3 56092.7 951.189  -2
   1  -2   4 56092.7 951.189   1
  -1   2  -5 2745.38 300.765   1
   1  -2   6 3575.98 362.630   1
   1  -2   7 8025.14 544.344   1
   1   4  -5 8881.93 1025.85  -2
   1  -2   7 8881.93 1025.85   1
   1   4  -6 2385.53 797.748  -2
   1  -2   8 2385.53 797.748   1
   1  -2   9 23.9233 558.157   1
  -1   2 -10 2973.66 846.649   1
   1  -1 -11 873.020 628.778   1
  -3  -1   8 20209.7 1098.07  -2
   1  -1 -10 20209.7 1098.07   1
   1  -1  -9 1766.69 540.867   1
   1  -1  -8 12788.2 663.491   1
   1  -1  -7 7453.06 414.763   1
  -1   1   6 6374.55 578.476   1
  -2   0   5 12695.1 514.732  -2
   1  -1  -6 12695.1 514.732   1
   1  -1  -5-5.41174 193.262   1
   1  -1  -4 98423.3 624.342   1
   1  -1  -3 4934.45 217.235   1
   1  -1  -2 181199. 661.641   1
  -1   1   1 3368.23 199.278   1
  -1   1   0 55170.2 304.764   1
   1  -1   1 280809. 994.571   1
   0  -2   0 370655. 1703.05  -2
  -1   1  -1 370655. 1703.05   1
   1  -1   2 264.185 118.829   1
  -1   1  -3 124626. 598.710   1
   1  -1   4 15866.1 252.347   1
   1  -1   5 48099.3 923.745   1
   1   3  -3 55331.2 833.655  -2
   1  -1   5 55331.2 833.655   1
  -1   1  -6 3240.16 287.266   1
  -1   1  -7 51634.4 673.385   1
   1  -1   8 1468.75 463.172   1
  -2  -4   6 11373.2 916.450  -2
  -1   1  -9 11373.2 916.450   1
   1  -1  10 5533.39 805.209   1
  -1   0  11 1388.58 847.336   1
   1   0 -10 1841.11 577.053   1
  -2  -1   8 6329.43 773.558  -2
   1   0  -9 6329.43 773.558   1
   1   0  -8 4050.40 642.224   1
  -2  -1   7 3702.30 1194.35  -2
   1   0  -8 3702.30 1194.35   1
  -1   0   7 2461.68 471.407   1
  -1   0   6 2398.27 246.522   1
  -1   0   5 16570.7 514.580   1
  -1   0   5 21504.3 476.486  -2
   1   0  -5 21504.3 476.486   1
   1   0  -4 1430.27 189.226   1
  -1   0   3 21307.1 266.321   1
   1   0  -2 123819. 572.321   1
   1   0  -1 516865. 3912.32   1
   0   1   2 701677. 9360.55  -2
   1   0  -1 701677. 9360.55   1
   1   0   0 21424.1 243.787   1
   1   0   1 146199. 422.916   1
   1   0   2 1832.49 120.650   1
   1   0   3 531.807 223.826   1
  -1  -2   1 2522.98 298.325  -2
  -1   0  -3 2522.98 298.325   1
  -1   0  -4 1560.14 133.355   1
  -1   0  -5 315.810 111.202   1
  -1   0  -6 20.7397 70.5547   1
   2   3  -4 19698.6 333.750  -2
   1   0   7 19698.6 333.750   1
   1   0   8 6983.38 554.411   1
  -1   0  -9 7213.51 608.398   1
   1   0  10 1737.47 527.797   1
  -3  -4   7 547.580 677.357  -2
  -1   0 -11 547.580 677.357   1
   1   1 -10 3006.27 1043.16   1
  -2  -2   9 3057.30 1045.05  -2
   1   1 -10 3057.30 1045.05   1
   1   1  -9 9879.69 701.791   1
   1   1  -8 358.267 496.043   1
  -1  -1   7 8765.34 727.396  -2
   1   1  -7 8765.34 727.396   1
   1   1  -6 3743.81 204.927   1
   1   1  -5 2179.96 211.081   1
   1   1  -4 78217.1 564.946   1
   0   0  -4 18224.1 435.218  -2
  -1  -1   3 18224.1 435.218   1
   1   1  -2 32478.8 288.840   1
   1   1  -1 360597. 2674.69   1
   1   1   0 57022.7 509.547   1
  -1  -1  -1 806056. 3519.07  -2
  -1  -1  -1 806056. 3519.07   1
  -1  -1  -2 57697.5 301.252   1
   1   1   3 121581. 509.977   1
   1   1   4 14205.8 257.407   1
  -2  -2   2 81249.6 784.655  -2
  -1  -1  -5 81249.6 784.655   1
  -1  -1  -6 8596.68 335.292   1
  -1  -1  -7 803.975 267.166   1
   1   1   8 5.87923 278.633   1
   3   3  -5 3498.51 718.052  -2
   1   1   9 3498.51 718.052   1
  -1  -1 -10 9503.28 680.005   1
  -1  -1 -11 64.2699 584.152   1
   4   4  -7 595.504 1518.95  -2
   1   1  12 595.504 1518.95   1
  -1  -2  10 1540.35 1099.63   1
   1   2  -9 853.366 981.480  -2
  -1  -2   9 853.366 981.480   1
  -1  -2   8 129.912 493.198   1
   1   2  -7 16703.8 705.572   1
  -1  -2   6 4720.81 467.857   1
   0  -1   6 17325.3 785.230  -2
   1   2  -5 17325.3 785.230   1
   1   2  -4 9202.88 272.980   1
   1   2  -3 9316.18 280.928   1
  -1  -2   2 21940.5 328.730   1
   1   0   3 5315.73 290.610  -2
   1   2  -1 5315.73 290.610   1
  -1  -2   0 12732.0 224.173   1
   1   2   1 35484.6 392.806   1
   1   2   2 87207.2 455.690   1
   1   2   3 32962.2 369.276   1
   2   1   0 48735.1 646.358  -2
   1   2   3 48735.1 646.358   1
  -1  -2  -4 147808. 691.441   1
  -1  -2  -5 9928.42 218.036   1
   1   2   6-24.2980 373.758   1
   1   2   7 3884.17 569.670   1
  -3  -2   3 8796.17 1202.73  -2
  -1  -2  -7 8796.17 1202.73   1
  -1  -2  -8 30087.5 711.429   1
   1   2   9 1229.67 393.538   1
  -1  -2 -10 4143.96 1123.65   1
   4   3  -5 5194.01 1295.47  -2
   1   2  10 5194.01 1295.47   1
   4   3  -6 918.334 924.436  -2
   1   2  11 918.334 924.436   1
   1   2  12 283.121 761.420   1
  -1  -3  10 1396.93 1189.15   1
   1   3  -9 620.898 811.356   1
  -1  -3   8 7124.32 857.389   1
   0   2  -8 10559.4 1133.11  -2
  -1  -3   7 10559.4 1133.11   1
  -1  -3   6 2443.73 590.551   1
  -1  -3   5 16309.3 854.355   1
  -1  -3   4 10894.9 354.875   1
  -1   1  -5 42038.4 580.179  -2
  -1  -3   3 42038.4 580.179   1
   1   3  -2 38273.0 447.573   1
   1   3  -1 681.727 197.738   1
  -1  -3   0 13969.6 231.438   1
   1   3   1 95106.0 606.413   1
   2   0   2 133861. 1259.16  -2
   1   3   1 133861. 1259.16   1
  -1  -3  -2 7578.29 191.101   1
  -1  -3  -3 297.469 119.721   1
  -1  -3  -4 46646.0 592.945   1
  -3  -1   0 55551.2 1007.93  -2
  -1  -3  -4 55551.2 1007.93   1
  -1  -3  -5 9429.19 384.267   1
   1   3   6 38231.3 503.393   1
  -1  -3  -7 7592.67 299.789   1
   4   2  -3 9772.09 791.899  -2
   1   3   8 9772.09 791.899   1
   1   3   9 2511.80 542.869   1
   1   3  10 14847.7 972.417   1
   1   3  11 3243.68 811.571   1
   5   3  -6 2588.04 1522.18  -2
   1   3  12 2588.04 1522.18   1
   0   3 -10 1201.62 1589.73  -2
  -1  -4   9 1201.62 1589.73   1
   1   4  -8 4.41043 719.374   1
  -1  -4   7-292.894 695.790   1
  -1   2  -8 7107.76 981.581  -2
  -1  -4   6 7107.76 981.581   1
  -1   2  -7 3588.99 838.991  -2
  -1  -4   5 3588.99 838.991   1
   1   4  -4 24116.7 566.615   1
   1   4  -3 2594.54 361.746   1
   2  -1   5 63598.6 900.864  -2
   1   4  -2 63598.6 900.864   1
  -1  -4   1 17132.2 360.084   1
  -1  -4   0 26116.9 315.544   1
   1   4   1 3597.42 181.799   1
   3   0   2 54420.9 446.477  -2
   1   4   2 54420.9 446.477   1
   1   4   3 32177.5 819.589   1
  -1  -4  -4 14674.0 625.488   1
  -1  -4  -5 4176.98 202.936   1
  -4  -1   1 27355.8 770.165  -2
  -1  -4  -6 27355.8 770.165   1
  -1  -4  -7 9.90928 314.731   1
   1   4   8 7952.84 669.064   1
   1   4   9 2696.48 609.617   1
  -5  -2   4 1031.43 815.823  -2
  -1  -4 -10 1031.43 815.823   1
  -1  -4 -11 2754.47 817.781   1
   1   4  12 514.864 1185.19   1
  -1   3 -10 10060.7 1815.76  -2
  -1  -5   8 10060.7 1815.76   1
  -1  -5   7 393.617 749.124   1
  -1   3  -9 609.558 1452.06  -2
  -1  -5   7 609.558 1452.06   1
  -1  -5   6 5834.44 651.976   1
  -1  -5   5-121.422 525.002   1
   2  -2   7 3857.40 697.665  -2
   1   5  -4 3857.40 697.665   1
  -1  -5   3 2795.23 347.638   1
   1   5  -2 3298.20 359.696   1
  -1  -5   1 12599.1 374.316   1
  -3   1  -4 15178.7 509.448  -2
  -1  -5   0 15178.7 509.448   1
  -1  -5  -1 48705.2 487.961   1
  -1  -5  -2-5.02346 174.760   1
   1   5   3 13487.1 406.979   1
  -4   0  -1 20377.6 1069.44  -2
  -1  -5  -4 20377.6 1069.44   1
   1   5   5 19440.3 633.109   1
   1   5   6 1832.08 426.158   1
  -1  -5  -7 36220.1 809.046   1
   5   1  -2 6468.11 635.230  -2
   1   5   8 6468.11 635.230   1
   1   5   9 8796.69 784.121   1
   1   5  10 2365.40 703.551   1
  -1  -5 -11 2997.58 741.480   1
  -1  -6   7 1850.43 1234.32   1
  -2   3  -9 4098.29 781.482  -2
  -1  -6   6 4098.29 781.482   1
  -1  -6   5 4341.92 637.773   1
  -1  -6   4 9967.28 675.796   1
  -1  -6   3 6572.58 566.764   1
  -3   2  -6 8045.87 609.225  -2
  -1  -6   2 8045.87 609.225   1
   1   6  -1 11489.3 479.510   1
   1   6   0 403.372 270.174   1
   1   6   1 2259.64 337.197   1
   4  -1   3 12948.1 610.599  -2
   1   6   2 12948.1 610.599   1
   1   6   3 7973.99 333.368   1
   1   6   4 323.149 308.354   1
   1   6   5 10841.1 618.727   1
   5   0   0 12395.7 963.263  -2
   1   6   6 12395.7 963.263   1
   1   6   7 20052.2 746.042   1
  -1  -6  -8 3140.33 503.294   1
  -1  -6  -9 10406.6 1390.48   1
   6   1  -2 8879.33 1422.78  -2
   1   6   9 8879.33 1422.78   1
   6   1  -3 9869.09 1150.36  -2
   1   6  10 9869.09 1150.36   1
   1   6  11 9097.75 936.778   1
  -1  -7   5 3520.18 1156.15   1
  -3   3  -8 2088.60 966.718  -2
  -1  -7   4 2088.60 966.718   1
   1   7  -3 8.94374 512.333   1
  -1  -7   2 896.166 481.338   1
   1   7  -1 39890.9 787.757   1
  -4   2  -5 19225.6 674.340  -2
  -1  -7   0 19225.6 674.340   1
   1   7   1 34336.4 1067.65   1
  -1  -7  -2 7089.74 687.551   1
  -1  -7  -3 10412.4 1083.34   1
   5  -1   3 9496.27 1317.04  -2
   1   7   3 9496.27 1317.04   1
   1   7   4 10875.0 732.875   1
   5  -1   2 14132.2 806.975  -2
   1   7   4 14132.2 806.975   1
   1   7   5 1853.85 490.127   1
  -1  -7  -6 689.944 617.864   1
   6   0   0 1031.00 702.281  -2
   1   7   7 1031.00 702.281   1
  -1  -7  -8 849.939 1026.05   1
  -6   0   1 1519.38 828.094  -2
  -1  -7  -8 1519.38 828.094   1
  -1  -7  -9-149.867 678.122   1
   1   7  10-267.836 789.692   1
   7   1  -3 239.522 1520.72  -2
   1   7  11 239.522 1520.72   1
   7   1  -4 406.744 1659.69  -2
   1   7  12 406.744 1659.69   1
   4  -3   8 5963.21 1726.15  -2
   1   8  -3 5963.21 1726.15   1
   4  -3   7 2137.22 1451.70  -2
   1   8  -2 2137.22 1451.70   1
   1   8  -1-18.8510 670.175   1
   1   8   0 2694.93 547.061   1
   5  -2   5 8584.57 950.908  -2
   1   8   1 8584.57 950.908   1
  -1  -8  -2 8006.68 1071.72   1
   5  -2   4 9671.65 1407.20  -2
   1   8   2 9671.65 1407.20   1
   1   8   3 5226.80 594.666   1
   1   8   4 15024.7 774.888   1
  -6   1  -2 2494.67 754.676  -2
  -1  -8  -5 2494.67 754.676   1
   6  -1   1 2930.60 940.613  -2
   1   8   6 2930.60 940.613   1
  -1  -8  -7 870.779 632.066   1
  -1  -8  -8-40.8367 590.243   1
  -7   0   1 905.480 1088.91  -2
  -1  -8  -9 905.480 1088.91   1
   7   0  -2-1381.32 1692.83  -2
   1   8  10-1381.32 1692.83   1
   1   9   0 668.380 807.586   1
  -1  -9  -1-38.7593 501.962   1
  -1  -9  -2 575.400 596.581   1
  -6   2  -4 462.320 793.637  -2
  -1  -9  -3 462.320 793.637   1
   1   9   4 13476.4 849.179   1
   1   9   5 186.610 782.805   1
   1   9   6 3271.34 781.343   1
   7  -1   1-162.574 1067.60  -2
   1   9   7-162.574 1067.60   1
  -1  -9  -8 1551.90 816.579   1
   1  10   2 5984.74 1366.26   1
  -1 -10  -4 5.17116 1088.18   1
  -6   4   4 162.518 1586.88  -2
   2  -8  -8 162.518 1586.88   1
  -6   4   3 5501.02 1656.60  -2
   2  -8  -7 5501.02 1656.60   1
   2  -8  -6 5703.95 1301.40   1
  -2   8   5 10597.6 986.271   1
  -5   5   1 9732.11 1141.34  -2
   2  -8  -4 9732.11 1141.34   1
  -2   8   3 3121.19 1045.31   1
  -5   5   0 4293.70 1759.37  -2
   2  -8  -3 4293.70 1759.37   1
   2  -8  -2 145.109 728.945   1
  -2   8   1 487.269 757.130   1
   4  -6   2 1696.63 1010.35  -2
  -2   8   0 1696.63 1010.35   1
  -2   7   8 6380.74 929.237   1
   2  -7  -7 9225.86 1267.26   1
  -5   4   3 3714.75 1500.68  -2
   2  -7  -6 3714.75 1500.68   1
   2  -7  -5 167.975 938.390   1
   5  -4  -2-945.328 1504.59  -2
  -2   7   5-945.328 1504.59   1
  -2   7   4 294.789 576.790   1
  -2   7   3-266.355 693.960   1
   4  -5   0 830.702 891.008  -2
  -2   7   2 830.702 891.008   1
  -2   7   1 1027.07 673.939   1
   2  -7   0 533.100 636.303   1
  -2   7  -1 15627.2 1007.39   1
  -3   6  -3 12214.1 1056.33  -2
   2  -7   2 12214.1 1056.33   1
   2  -7   3 19803.1 965.981   1
   2  -7   4 5306.36 724.323   1
   2  -7   5 791.179 1166.50   1
   2  -6  -9 1270.95 838.719   1
  -5   3   5 1222.85 845.693  -2
   2  -6  -8 1222.85 845.693   1
   2  -6  -7 8452.61 850.125   1
   2  -6  -6 3192.00 959.085   1
   2  -6  -5 590.919 602.695   1
   4  -4  -2 1639.24 869.522  -2
  -2   6   4 1639.24 869.522   1
   2  -6  -3 1203.05 505.222   1
  -2   6   2 9907.96 498.104   1
  -2   6   1 7082.94 432.212   1
   3  -5   1 14112.4 724.372  -2
  -2   6   0 14112.4 724.372   1
  -2   6  -1 775.164 391.185   1
  -2   6  -2 704.370 378.252   1
  -2   6  -3 16136.0 673.925   1
  -2   6  -4 2307.01 683.057  -2
   2  -6   4 2307.01 683.057   1
  -2   6  -5 6504.85 726.115   1
  -2   6  -6 5316.21 1179.84   1
  -5   2   7 3755.37 1639.63  -2
   2  -5 -10 3755.37 1639.63   1
   2  -5  -9 2536.25 810.573   1
   2  -5  -8 5985.42 762.300   1
  -2   5   7 819.763 625.544   1
   4  -3  -4-83.0668 574.189  -2
  -2   5   6-83.0668 574.189   1
  -2   5   5 1774.79 387.200   1
  -2   5   4 85.6544 350.526   1
   2  -5  -3 966.283 380.423   1
  -3   4   1 11716.8 758.510  -2
   2  -5  -2 11716.8 758.510   1
  -2   5   1 5974.70 481.350   1
  -2   5   0 71440.8 914.659   1
  -2   5  -1 24111.9 626.303   1
  -2   5  -2 34757.4 721.301  -2
   2  -5   2 34757.4 721.301   1
   2  -5   3 1324.16 364.702   1
   2  -5   4 1737.07 445.681   1
   2  -5   5 6247.04 790.119   1
   1  -6   4 7115.97 929.768  -2
  -2   5  -5 7115.97 929.768   1
   2  -5   6 819.212 1146.28   1
  -1   6  -5 1916.01 887.949  -2
   2  -5   6 1916.01 887.949   1
  -2   5  -7 325.413 699.381   1
  -2   4  10-204.907 847.665   1
   2  -4  -9 432.427 994.716   1
   4  -2  -7 1635.93 1428.38  -2
  -2   4   9 1635.93 1428.38   1
  -4   2   6 3380.37 729.094  -2
   2  -4  -8 3380.37 729.094   1
  -2   4   7 334.913 542.611   1
  -2   4   6 333.142 518.818   1
  -2   4   5 2692.32 841.641   1
  -3   3   4 2676.44 1108.60  -2
   2  -4  -5 2676.44 1108.60   1
  -2   4   4 655.382 490.793   1
  -3   3   3 1909.68 1007.00  -2
   2  -4  -4 1909.68 1007.00   1
   2  -4  -3 1271.45 406.390   1
  -2   4   2 113.597 378.725   1
  -2   4   1 51847.6 836.082  -2
   2  -4  -1 51847.6 836.082   1
  -2   4   0 27557.2 480.423   1
   2  -4   1 8760.30 386.449   1
  -2   4  -2 37292.8 624.951   1
   1  -5   2 1969.72 460.503  -2
  -2   4  -3 1969.72 460.503   1
   2  -4   4 1010.30 339.272   1
  -2   4  -5 993.205 408.429   1
   2  -4   6 240.854 605.958   1
   0  -6   5 264.630 954.876  -2
  -2   4  -7 264.630 954.876   1
  -2   4  -8-21.9798 790.018   1
  -4   1   9 1557.31 1588.55  -2
   2  -3 -11 1557.31 1588.55   1
   2  -3 -10 530.752 998.565   1
   4  -1  -8 1109.39 1405.42  -2
  -2   3  10 1109.39 1405.42   1
  -2   3   9 561.644 666.409   1
   2  -3  -8 15202.8 713.623   1
   3  -2  -6 5177.07 654.935  -2
  -2   3   7 5177.07 654.935   1
  -2   3   6 13307.4 1095.42   1
  -3   2   5 15484.9 1170.24  -2
   2  -3  -6 15484.9 1170.24   1
  -2   3   5 9493.80 646.692   1
   2  -3  -4 62.0667 448.166   1
  -2   3   3 81552.9 1094.64  -2
   2  -3  -3 81552.9 1094.64   1
   2  -3  -2 9063.78 497.615   1
   2  -3  -1 2820.78 365.439   1
  -2   3   0 2486.38 216.022   1
   1  -4   0 49238.8 531.118  -2
  -2   3  -1 49238.8 531.118   1
   2  -3   2 4117.35 187.113   1
  -2   3  -3 1830.95 174.900   1
   2  -3   4 625.973 121.549   1
   0  -5   3 843.441 340.329  -2
  -2   3  -5 843.441 340.329   1
   2  -3   6 947.962 442.129   1
  -2   3  -7 666.681 613.726   1
  -2   3  -8 809.359 717.141   1
   1   6  -6 6506.07 1211.40  -2
   2  -3   9 6506.07 1211.40   1
   2  -2 -11 3607.79 1253.48   1
  -2   2  10 346.224 775.362   1
   3  -1  -8 197.744 912.419  -2
  -2   2   9 197.744 912.419   1
  -2   2   8 9428.98 614.278   1
  -2   2   7 6817.55 512.031   1
   2  -2  -6 60153.4 1008.27   1
   2  -2  -5 13875.8 890.744  -2
  -2   2   5 13875.8 890.744   1
  -2   2   4 20726.5 535.667   1
   2  -2  -3 191934. 1238.03   1
   2  -2  -2 9543.95 311.217   1
  -1   3   2 312476. 2018.79  -2
   2  -2  -1 312476. 2018.79   1
  -2   2   0 6859.68 203.167   1
  -2   2  -1 677.927 112.852   1
   2  -2   2 776.988 236.980   1
   0  -4   1 5469.07 360.465  -2
  -2   2  -3 5469.07 360.465   1
  -2   2  -4 730.121 129.293   1
   2  -2   5 97.7439 192.511   1
   2  -2   6 1178.08 275.629   1
   1   5  -4 1504.29 424.393  -2
   2  -2   7 1504.29 424.393   1
  -2   2  -8 20346.8 1032.97   1
  -2   2  -9 5823.39 831.657   1
  -2   2 -10 3163.89 1253.54   1
  -3   0  10 11476.2 1890.37  -2
   2  -1 -11 11476.2 1890.37   1
   2  -1 -10 4099.54 660.436   1
  -2   1   9 15105.1 777.606   1
   2  -1  -8 9368.70 501.349   1
  -2   1   7 3739.30 548.580  -2
   2  -1  -7 3739.30 548.580   1
  -2   1   6 5350.22 400.053   1
  -2   1   5 2698.96 326.650   1
  -2   1   4 21005.2 535.985   1
  -1   2   4-18.3442 301.978  -2
   2  -1  -3-18.3442 301.978   1
   2  -1  -2 1018.85 180.016   1
   2  -1  -1 79127.0 917.551   1
  -2   1   0 1560.41 201.928   1
   2  -1   1-58.6620 190.874   1
   0  -3  -1 93.1619 232.991  -2
  -2   1  -1 93.1619 232.991   1
   2  -1   2 9766.46 244.310   1
   2  -1   3 10823.3 185.625   1
  -2   1  -4 62524.0 438.228   1
   2  -1   5 432.769 241.839   1
   1   4  -2 23492.7 544.168  -2
   2  -1   5 23492.7 544.168   1
   2  -1   6 74159.1 543.178   1
   2  -1   7 3523.81 296.272   1
  -2  -5   4 737.479 573.482  -2
  -2   1  -8 737.479 573.482   1
   2  -1   9 3115.22 1135.87   1
  -2  -5   5 984.779 1273.38  -2
  -2   1  -9 984.779 1273.38   1
  -2   1 -10 3024.29 739.276   1
   2   0 -10 399.156 595.208   1
  -2   0   9 27916.3 1189.57  -2
   2   0  -9 27916.3 1189.57   1
  -2   0   8 6872.07 611.924   1
  -2   0   7 17561.0 575.064   1
   2   0  -6 9342.71 450.812   1
  -1   1   6 17118.8 562.992  -2
   2   0  -5 17118.8 562.992   1
   2   0  -4 622.452 269.323   1
  -2   0   3 24263.4 447.576   1
  -2   0   2 57.1851 217.092   1
   2   0  -1 1888.35 208.065   1
  -2   0   0 1186.42 235.007   1
   2   0   1 33174.2 259.660   1
   2   0   2 5728.66 169.955   1
  -1  -3  -1 52693.1 580.488  -2
  -2   0  -2 52693.1 580.488   1
   2   0   3 80620.3 460.882   1
  -2   0  -4 12156.2 225.956   1
   2   0   5 380.854 146.171   1
   2   0   6 147221. 1151.25   1
   2   4  -2 148594. 936.413  -2
   2   0   6 148594. 936.413   1
  -2   0  -7 1136.43 307.608   1
  -2   0  -8 79384.6 1054.80   1
   2   0   9 121.171 421.497   1
   3   5  -5 3552.06 666.808  -2
   2   0  10 3552.06 666.808   1
  -2   0 -11 6067.31 873.261   1
   2   1 -10 5837.59 952.541   1
  -2  -1   9-31.4688 558.389   1
   2   1  -8 7430.18 956.458   1
   1   0  -9 8800.20 1053.90  -2
  -2  -1   8 8800.20 1053.90   1
   2   1  -7 1196.15 656.922   1
  -1   0   8 1865.91 840.838  -2
   2   1  -7 1865.91 840.838   1
  -2  -1   6 372.301 409.891   1
   2   1  -5 260.969 245.391   1
   2   1  -4 5390.71 733.932   1
   0  -1  -6 5615.35 466.010  -2
  -2  -1   4 5615.35 466.010   1
   2   1  -3 627.001 244.344   1
   2   1  -2 37241.2 414.837   1
  -2  -1   1 26602.1 397.654   1
  -2  -1   0 43991.3 720.648   1
  -1  -2  -3 60823.7 937.086  -2
  -2  -1   0 60823.7 937.086   1
  -2  -1  -1 61649.2 384.953   1
   2   1   2 38935.5 252.427   1
   2   1   3 47066.1 298.622   1
   2   3   0 170120. 725.127  -2
   2   1   4 170120. 725.127   1
  -2  -1  -5 369.134 99.0650   1
  -2  -1  -6 394.256 272.319   1
   2   1   7 1235.34 270.872   1
   3   4  -3 34096.7 822.255  -2
   2   1   8 34096.7 822.255   1
  -2  -1  -9 673.847 488.656   1
   2   1  10 5045.79 707.618   1
  -2  -1 -11 98.9300 650.696   1
   1   1 -10 3616.69 1081.17  -2
  -2  -2   9 3616.69 1081.17   1
   2   2  -8 5231.63 601.482   1
  -2  -2   7 1433.15 469.784   1
   0   0   8 2792.85 601.148  -2
   2   2  -6 2792.85 601.148   1
   2   2  -5 2321.14 391.742   1
   2   2  -4 44.9429 314.468   1
   2   2  -3 5387.65 327.389   1
  -1  -1  -5 48893.6 622.344  -2
  -2  -2   2 48893.6 622.344   1
  -2  -2   1 58945.0 916.027   1
   2   2   0 119967. 876.046   1
  -2  -2  -1 3170.33 151.671   1
  -2  -2  -2 5955.90 194.269  -2
  -2  -2  -2 5955.90 194.269   1
   2   2   3 14775.8 206.991   1
  -2  -2  -4 58276.2 432.539   1
   2   2   5 22086.7 360.140   1
  -3  -3   1 70971.8 1101.81  -2
  -2  -2  -6 70971.8 1101.81   1
  -2  -2  -7 511.728 358.501   1
   2   2   8 211.164 461.366   1
   2   2   9-61.0793 385.506   1
   4   4  -4 3885.51 933.091  -2
   2   2  10 3885.51 933.091   1
  -2  -2 -11 557.074 715.909   1
   2   2  12 533.585 1027.53   1
  -2  -3   9 738.692 1119.23   1
   0   1 -10 343.291 987.620  -2
  -2  -3   8 343.291 987.620   1
   2   3  -7 516.119 667.060   1
  -2  -3   6 1919.82 665.598   1
  -2  -3   5 10884.1 813.313   1
  -1   0  -7 9784.36 499.587  -2
  -2  -3   4 9784.36 499.587   1
   2   3  -3 4022.56 292.064   1
  -2  -3   2 2123.36 219.105   1
  -2  -3   1 60677.8 483.161   1
  -2  -1  -4 117748. 1580.97  -2
  -2  -3   0 117748. 1580.97   1
   2   3   1 88705.9 710.791   1
   2   3   2 9983.30 372.265   1
  -2  -3  -3 30220.6 270.071   1
   2   3   4 21597.1 731.382   1
  -3  -2  -1 46468.1 536.292  -2
  -2  -3  -4 46468.1 536.292   1
   2   3   5 80657.6 588.870   1
  -2  -3  -6 6036.53 275.596   1
  -2  -3  -7 3581.92 553.351   1
  -4  -3   2 2988.95 728.656  -2
  -2  -3  -8 2988.95 728.656   1
  -2  -3  -9 605.673 514.855   1
  -2  -3 -10 225.358 677.948   1
  -2  -3 -11 895.020 1043.70   1
   5   4  -4 525.822 1310.65  -2
   2   3  11 525.822 1310.65   1
   5   4  -5 997.429 986.285  -2
   2   3  12 997.429 986.285   1
  -2  -4   8 1837.22 1150.76   1
   2   4  -7 386.450 748.768   1
  -1   1  -9 6648.15 1129.23  -2
  -2  -4   6 6648.15 1129.23   1
  -2  -4   5 21704.2 997.157   1
   2   4  -4 1356.64 382.821   1
  -2  -4   3 130546. 1318.42   1
  -2   0  -6 60476.2 638.039  -2
  -2  -4   2 60476.2 638.039   1
  -2  -4   1 61415.4 540.155   1
   2   4   0 4041.30 218.069   1
   2   4   1 201.340 170.917   1
   3   1   3 72489.9 1191.39  -2
   2   4   2 72489.9 1191.39   1
   2   4   3 102.314 132.914   1
  -2  -4  -4 243.798 147.752   1
  -4  -2  -1 7305.55 388.713  -2
  -2  -4  -5 7305.55 388.713   1
   2   4   6 36.1086 246.062   1
   4   2   0 4778.92 1006.20  -2
   2   4   6 4778.92 1006.20   1
  -2  -4  -7 877.812 305.325   1
  -2  -4  -8 3433.31 613.734   1
  -5  -3   2 128.903 698.275  -2
  -2  -4  -9 128.903 698.275   1
  -2  -4 -10 4969.68 681.541   1
  -2  -4 -11 1042.58 1129.78   1
   2   4  12 11791.9 1522.19   1
  -2  -5   7 805.608 1204.98   1
   2   5  -6 3750.78 765.101   1
  -2   1  -9 1342.73 992.236  -2
  -2  -5   5 1342.73 992.236   1
  -2   1  -8 661.080 867.529  -2
  -2  -5   4 661.080 867.529   1
   2   5  -3 35983.7 813.308   1
   2   5  -2 205.118 416.470   1
  -2  -5   1 88147.4 1091.02   1
   3   0   6 92200.8 1499.71  -2
   2   5  -1 92200.8 1499.71   1
   2   5   0 6797.34 392.007   1
  -2  -5  -1 28226.2 500.682   1
   2   5   2 169.737 465.650   1
   4   1   3 8405.24 168.787  -2
   2   5   3 8405.24 168.787   1
  -2  -5  -4-8.63139 406.559   1
  -2  -5  -5 26.8893 379.122   1
  -2  -5  -6 993.863 433.151   1
  -5  -2   0-210.509 506.698  -2
  -2  -5  -7-210.509 506.698   1
  -2  -5  -8 76.5441 587.802   1
  -2  -5  -9 4184.90 671.147   1
  -2  -5 -10 49.7658 669.157   1
  -6  -3   3-136.048 884.832  -2
  -2  -5 -11-136.048 884.832   1
  -2   2 -11 1453.35 1560.51  -2
  -2  -6   7 1453.35 1560.51   1
  -2  -6   6 2252.71 815.223   1
   2   6  -5 14701.7 824.650   1
  -2  -6   4 340.860 529.171   1
  -3   1  -8 19829.2 976.231  -2
  -2  -6   3 19829.2 976.231   1
  -2  -6   2 1797.44 385.461   1
  -2  -6   1-64.8994 338.298   1
  -2  -6   0 1385.77 343.612   1
   4   0   5 2502.75 431.290  -2
   2   6   1 2502.75 431.290   1
   2   6   2 3042.79 547.554   1
  -2  -6  -3 2242.34 553.071   1
   2   6   4 9395.04 737.071   1
  -5  -1  -2 6114.61 749.837  -2
  -2  -6  -5 6114.61 749.837   1
  -2  -6  -6 35893.4 909.587   1
  -2  -6  -7 971.387 430.150   1
  -2  -6  -8 15552.8 663.699   1
  -6  -2   1 14310.9 1267.27  -2
  -2  -6  -9 14310.9 1267.27   1
  -2  -6 -10 9364.11 875.848   1
  -2  -6 -11 11001.0 977.250   1
  -3   2 -10 3236.35 1646.55  -2
  -2  -7   5 3236.35 1646.55   1
  -2  -7   4 2939.37 639.240   1
   2   7  -3 3853.04 763.590   1
   2   7  -2 302.457 664.454   1
   4  -1   7 5376.20 763.608  -2
   2   7  -1 5376.20 763.608   1
   2   7   0 1076.12 468.020   1
   2   7   1 1122.14 567.556   1
  -2  -7  -2 2119.52 651.243   1
   5   0   4 1265.70 807.659  -2
   2   7   3 1265.70 807.659   1
   2   7   4 2313.10 655.761   1
  -2  -7  -5 3866.02 722.163   1
  -2  -7  -6 5517.50 583.324   1
  -6  -1  -1 1013.77 647.149  -2
  -2  -7  -7 1013.77 647.149   1
  -2  -7  -8 9086.14 665.760   1
  -2  -7  -9-106.319 746.283   1
  -2  -7 -10 2456.09 810.461   1
  -7  -2   2 13959.3 1371.65  -2
  -2  -7 -11 13959.3 1371.65   1
   2   7  12 4158.07 1293.33   1
  -4   2  -9 1034.11 1440.75  -2
  -2  -8   3 1034.11 1440.75   1
   2   8  -2-85.4738 733.727   1
   2   8  -1 144.428 675.770   1
   2   8   0 761.238 614.073   1
   5  -1   7 813.509 1388.55  -2
   2   8   0 813.509 1388.55   1
   5  -1   6 9760.85 1020.35  -2
   2   8   1 9760.85 1020.35   1
   2   8   2 1760.41 653.247   1
   2   8   3 7453.78 814.555   1
  -2  -8  -4 12148.5 1311.59   1
   6   0   4 12369.4 1639.51  -2
   2   8   4 12369.4 1639.51   1
  -6   0  -3 1514.51 913.752  -2
  -2  -8  -5 1514.51 913.752   1
  -2  -8  -6 3663.76 514.204   1
  -2  -8  -7 870.833 550.372   1
  -2  -8  -8 693.906 835.022   1
  -7  -1  -1 1137.25 1030.33  -2
  -2  -8  -8 1137.25 1030.33   1
  -7  -1   0 1693.69 1057.88  -2
  -2  -8  -9 1693.69 1057.88   1
  -2  -8 -10-146.173 808.871   1
  -2  -9   1-47.6863 964.617   1
  -2  -9   0 706.845 819.940   1
  -2  -9  -1 4094.55 651.110   1
  -6   1  -6 7478.51 1115.11  -2
  -2  -9  -2 7478.51 1115.11   1
  -2  -9  -3 28702.3 1783.25   1
   6  -1   5 32640.8 2133.33  -2
   2   9   3 32640.8 2133.33   1
  -2  -9  -4 1871.76 735.534   1
  -2  -9  -5 16968.4 907.941   1
  -7   0  -3-275.045 802.275  -2
  -2  -9  -6-275.045 802.275   1
  -2  -9  -7 2.15745 703.139   1
   7   0   2 795.768 1666.69  -2
   2   9   7 795.768 1666.69   1
  -2  -9  -8 1570.70 837.045   1
  -2  -9  -9 636.294 1208.58   1
  -2 -10  -1 815.383 1120.71   1
   2  10   2 395.490 792.241   1
   2  10   3 975.110 790.539   1
  -7   1  -5 556.350 1559.01  -2
  -2 -10  -4 556.350 1559.01   1
  -2 -10  -5 16967.8 1660.09   1
  -2 -10  -6 845.832 1098.93   1
  -2 -10  -7 3066.17 929.047   1
   5  -6  -2 3391.29 1626.48  -2
  -3   8   4 3391.29 1626.48   1
  -3   8   3 10363.8 1511.79   1
  -3   8   2 5433.49 1265.62   1
  -3   8   1 7563.21 1345.82   1
   4  -7   1 1578.84 1524.45  -2
  -3   8   0 1578.84 1524.45   1
   5  -5  -5 684.833 1082.35  -2
  -3   7   7 684.833 1082.35   1
  -5   5   4 232.236 1402.77  -2
   3  -7  -6 232.236 1402.77   1
   3  -7  -5 546.336 1179.18   1
  -3   7   4 676.749 813.338   1
   4  -6  -2 311.810 1048.48  -2
  -3   7   3 311.810 1048.48   1
  -3   7   2 3626.00 788.877   1
  -3   7   1 4759.38 857.859   1
   3  -7   0 827.887 755.119   1
  -3   7  -1 14684.2 1413.93  -2
   3  -7   1 14684.2 1413.93   1
  -3   7  -2 2996.52 818.062   1
   3  -7   3-319.700 806.442   1
   5  -4  -6 8790.94 1158.83  -2
  -3   6   8 8790.94 1158.83   1
   3  -6  -7 1259.47 710.579   1
   3  -6  -6-11.8323 681.388   1
   4  -5  -4 2259.40 882.324  -2
  -3   6   5 2259.40 882.324   1
   3  -6  -4 1992.12 648.767   1
   3  -6  -3 14300.7 936.908   1
  -3   6   2 1501.72 717.042   1
   3  -6  -1 19173.4 1015.01  -2
  -3   6   1 19173.4 1015.01   1
  -3   6   0 271.624 485.203   1
  -3   6  -1 5718.36 617.983   1
  -3   6  -2 11883.4 734.906   1
   2  -7   2 18732.9 994.872  -2
  -3   6  -3 18732.9 994.872   1
   3  -6   4 10047.9 704.196   1
   3  -6   5 5677.66 907.484   1
   3  -5  -9 920.264 866.486   1
   3  -5  -8 8764.78 892.049   1
   4  -4  -6 1161.98 947.510  -2
  -3   5   7 1161.98 947.510   1
  -3   5   6 96.3238 638.157   1
  -3   5   5 5269.99 523.644   1
  -3   5   4 577.700 409.687   1
   3  -5  -3 1007.12 539.731  -2
  -3   5   3 1007.12 539.731   1
  -3   5   2 145.543 342.640   1
   3  -5  -1 29244.2 1104.83   1
  -3   5   0 3094.64 507.856   1
   2  -6   0 15349.0 959.703  -2
  -3   5  -1 15349.0 959.703   1
  -3   5  -2 454.311 475.919   1
  -3   5  -3 2760.44 491.252   1
  -3   5  -4 1323.64 489.740   1
   1  -7   3 5411.45 760.213  -2
  -3   5  -5 5411.45 760.213   1
  -3   5  -6 472.370 805.059   1
  -4   3   8 3231.60 1194.58  -2
   3  -4  -9 3231.60 1194.58   1
   3  -4  -8 1984.35 582.620   1
  -3   4   7-1.53001 612.386   1
  -3   4   6 802.581 596.960   1
  -3   4   5-119.952 750.516  -2
   3  -4  -5-119.952 750.516   1
  -3   4   4 3108.78 428.479   1
  -3   4   3 9062.43 520.461   1
  -3   4   2 95.9448 350.411   1
   2  -5  -2 12690.4 407.826  -2
  -3   4   1 12690.4 407.826   1
  -3   4   0 46.5437 229.492   1
  -3   4  -1 63275.8 923.741   1
  -3   4  -2 412.529 333.891   1
  -3   4  -3 15553.9 897.925   1
   1  -6   1 22568.0 795.919  -2
  -3   4  -3 22568.0 795.919   1
   3  -4   4 2765.61 393.877   1
  -3   4  -5 548.580 392.062   1
  -3   4  -6 353.128 618.624   1
   0  -7   3 733.837 770.759  -2
  -3   4  -6 733.837 770.759   1
   3  -4   7 1810.57 715.633   1
  -3   4  -8 1299.07 963.213   1
   3  -3 -10 6393.87 1313.16   1
  -3   3   9-492.500 753.812   1
   3  -3  -8 4237.94 725.057   1
   3  -3  -8 5009.67 1496.93  -2
  -3   3   8 5009.67 1496.93   1
   3  -3  -7 118.206 638.524  -2
  -3   3   7 118.206 638.524   1
   3  -3  -6 1238.27 536.636   1
   3  -3  -5 11597.8 762.054   1
   2  -4  -5 1724.54 728.149  -2
  -3   3   4 1724.54 728.149   1
  -3   3   3 2007.47 642.034   1
   2  -4  -4 1490.42 676.996  -2
  -3   3   3 1490.42 676.996   1
  -3   3   2 94.9304 158.727   1
  -3   3   1 694.429 104.495   1
  -3   3   0 7732.05 245.889   1
   1  -5  -2 8203.16 441.958  -2
  -3   3   0 8203.16 441.958   1
  -3   3  -1 27456.0 272.895   1
  -3   3  -2 15371.2 468.316   1
  -3   3  -3 15456.9 471.079   1
   0  -6   1 34000.3 717.171  -2
  -3   3  -4 34000.3 717.171   1
   3  -3   5 4807.48 394.803   1
   3  -3   6 11403.9 509.983   1
   3  -3   7-137.872 519.404   1
   1   7  -4 2124.56 1025.72  -2
   3  -3   8 2124.56 1025.72   1
  -3   3  -9 5640.88 1180.31   1
  -3   2  10-349.277 1458.73  -2
   3  -2 -10-349.277 1458.73   1
   3  -2  -9 1433.44 1062.54   1
   3  -2  -9 217.858 1530.04  -2
  -3   2   9 217.858 1530.04   1
   3  -2  -8 13500.1 731.540   1
   3  -2  -7 19659.5 764.058   1
   2  -3  -7 10179.6 914.416  -2
  -3   2   6 10179.6 914.416   1
  -3   2   5 7154.92 657.326   1
  -3   2   4 10969.0 472.121   1
  -3   2   3 1612.12 279.077   1
  -3   2   2 16809.0 372.001   1
  -1   4   4 17780.4 766.101  -2
   3  -2  -2 17780.4 766.101   1
  -3   2   1 6890.96 390.960   1
  -3   2   0 5889.45 315.859   1
  -3   2  -1 959.484 116.020   1
   0   5   1 10429.8 469.777  -2
   3  -2   2 10429.8 469.777   1
   3  -2   3 3425.54 285.429   1
  -3   2  -4 663.552 288.757   1
  -3   2  -5 1399.45 335.276   1
  -1  -6   2 16761.1 690.310  -2
  -3   2  -6 16761.1 690.310   1
  -3   2  -7 12357.4 691.749   1
   3  -2   8 194.443 516.632   1
   3  -2   9 995.605 737.967   1
  -2  -7   5 4870.83 1518.93  -2
  -3   2 -10 4870.83 1518.93   1
   3  -1 -10 9348.22 1319.12   1
  -3   1   9-56.9452 559.043   1
  -2   2   9-25.9391 560.804  -2
   3  -1  -8-25.9391 560.804   1
   3  -1  -7 8601.56 509.545   1
  -3   1   6 14871.9 545.428   1
  -3   1   5 17194.8 619.324   1
   1  -3  -6 38848.4 987.070  -2
  -3   1   4 38848.4 987.070   1
  -3   1   3 8271.85 316.257   1
   3  -1  -2 56801.8 490.863   1
  -3   1   1 16996.0 611.979   1
   0  -4  -3 11041.6 541.010  -2
  -3   1   0 11041.6 541.010   1
  -3   1  -1 8534.65 291.173   1
   3  -1   2 26404.4 311.964   1
   3  -1   3 494.047 204.043   1
  -1  -5   0 38340.5 729.290  -2
  -3   1  -4 38340.5 729.290   1
   3  -1   5 3558.94 159.467   1
   3  -1   6 7.25686 217.159   1
  -3   1  -7 3924.55 300.196   1
   2   6  -3 8054.57 812.873  -2
   3  -1   8 8054.57 812.873   1
  -3   1  -9 12322.5 891.302   1
   3  -1  10 2327.79 841.654   1
  -2   1  11 12958.3 1901.97  -2
   3   0 -10 12958.3 1901.97   1
  -3   0   9 872.951 764.500   1
   3   0  -8 16817.5 653.283   1
  -3   0   7 537.192 387.611   1
  -1   2   8 3403.96 541.949  -2
   3   0  -6 3403.96 541.949   1
  -3   0   5 20.5381 341.167   1
  -3   0   4 374.827 342.667   1
  -3   0   3 9130.45 358.126   1
   0  -3  -5 31757.3 743.924  -2
  -3   0   2 31757.3 743.924   1
  -3   0   1 1028.56 236.672   1
  -3   0   0 4499.24 191.791   1
  -3   0  -1 14772.9 267.036   1
  -1  -4  -2 55938.7 469.030  -2
  -3   0  -2 55938.7 469.030   1
   3   0   3 19757.3 271.924   1
  -3   0  -4 7607.83 248.989   1
  -3   0  -5 46497.2 499.526   1
   2   5  -1 36731.6 483.554  -2
   3   0   6 36731.6 483.554   1
   3   0   7 39922.2 484.307   1
   3   0   8 1623.61 346.483   1
  -3   0  -9 762.814 905.623   1
   3   6  -3 1745.04 1198.72  -2
   3   0   9 1745.04 1198.72   1
   3   0  10-60.7450 1040.68   1
  -3  -6   4 32.2552 1186.71  -2
  -3   0 -10 32.2552 1186.71   1
   3   0  11 981.188 1164.51   1
   3   1  -9 669.773 1010.09   1
   1  -1 -11 1259.84 1641.29  -2
  -3  -1   9 1259.84 1641.29   1
  -1   1  10 16474.4 1370.52  -2
   3   1  -8 16474.4 1370.52   1
  -3  -1   7 1223.19 464.627   1
   3   1  -6 14506.4 538.488   1
   3   1  -5 4806.70 383.956   1
   0   2   7 15756.1 553.512  -2
   3   1  -4 15756.1 553.512   1
   3   1  -3 4513.63 312.513   1
  -3  -1   2 1015.16 324.724   1
  -3  -1   1 44530.3 664.317   1
  -3  -1   0 33116.8 1046.18   1
   1   3   4 48681.0 1415.26  -2
   3   1   0 48681.0 1415.26   1
   3   1   1 285.863 190.079   1
   3   1   2 61872.4 473.848   1
   3   1   3 1006.00 251.595   1
   2   4   2 28100.6 549.089  -2
   3   1   3 28100.6 549.089   1
  -3  -1  -4 25032.0 358.724   1
  -3  -1  -5 18669.5 350.309   1
  -3  -1  -6 4015.49 225.792   1
   3   1   7 59935.1 714.265   1
   3   5  -1 59587.4 939.801  -2
   3   1   7 59587.4 939.801   1
  -3  -1  -8 2554.85 402.316   1
  -3  -5   2 28199.8 960.384  -2
  -3  -1  -8 28199.8 960.384   1
  -3  -1  -9 13681.8 590.777   1
   3   1  10 3103.34 758.546   1
   4   6  -4 2956.56 1058.38  -2
   3   1  11 2956.56 1058.38   1
   3   2  -9 920.605 1147.32   1
  -3  -2   8 60.1254 728.199   1
   0   1  10 1819.96 923.429  -2
   3   2  -7 1819.96 923.429   1
   3   2  -6-120.426 537.084   1
   0  -1  -9 2987.66 894.281  -2
  -3  -2   6 2987.66 894.281   1
  -3  -2   5 19085.4 608.266   1
   3   2  -4 2428.79 342.626   1
   3   2  -3 12580.6 433.422   1
   1   2   7 13227.8 786.854  -2
   3   2  -3 13227.8 786.854   1
  -3  -2   2 13692.2 312.614   1
   1   2   6 13633.5 961.379  -2
   3   2  -2 13633.5 961.379   1
  -3  -2   1 46556.2 753.087   1
  -3  -2   0 9042.24 231.962   1
  -3  -2  -1 64704.2 728.897   1
  -2  -3  -4 70074.6 922.216  -2
  -3  -2  -1 70074.6 922.216   1
  -3  -2  -2 6230.54 224.850   1
   3   2   3 12253.2 242.174   1
  -3  -2  -4 20436.2 302.644   1
   3   4   1 8406.78 391.170  -2
   3   2   5 8406.78 391.170   1
   3   2   6 132.362 213.610   1
  -3  -2  -7 4802.58 401.136   1
   3   2   8 2935.42 394.322   1
   4   5  -2 2035.76 543.560  -2
   3   2   9 2035.76 543.560   1
   3   2  10 7605.70 625.401   1
   3   2  11 169.391 554.313   1
   3   2  12 4149.09 1204.23   1
   0   0 -11 1045.07 1118.51  -2
  -3  -3   8 1045.07 1118.51   1
   3   3  -7 3770.37 775.520   1
  -3  -3   6 3514.32 742.367   1
  -1  -1  -9 3152.16 924.633  -2
  -3  -3   5 3152.16 924.633   1
  -3  -3   4 1764.92 479.922   1
   1   1   8 1611.71 1084.29  -2
   3   3  -4 1611.71 1084.29   1
   3   3  -3 5480.69 472.976   1
  -3  -3   2 28963.1 923.060   1
  -2  -2  -6 25867.1 1083.77  -2
  -3  -3   1 25867.1 1083.77   1
  -3  -3   0 97165.3 1360.24   1
  -3  -3  -1 29420.9 489.046   1
  -3  -3  -2 21775.4 307.324   1
   3   3   3 19278.8 368.652  -2
   3   3   3 19278.8 368.652   1
   3   3   4 45992.5 467.812   1
   3   3   5 16557.2 380.950   1
  -3  -3  -6 18694.2 372.042   1
   4   4   0 4180.55 490.949  -2
   3   3   7 4180.55 490.949   1
  -3  -3  -8 4472.59 407.721   1
   3   3   9 6375.11 548.240   1
  -3  -3 -10-137.310 655.928   1
   5   5  -3 83.9828 768.297  -2
   3   3  11 83.9828 768.297   1
   3   3  12 8275.62 927.175   1
   1   0  11-153.752 1082.63  -2
   3   4  -7-153.752 1082.63   1
   3   4  -6 1805.06 728.812   1
   3   4  -5 6845.48 852.491   1
   3   4  -4 21835.0 726.275   1
   2   1   8 13269.9 814.664  -2
   3   4  -3 13269.9 814.664   1
   3   4  -2 7227.83 512.961   1
   3   4  -1 507.619 476.647   1
  -3  -4   0 11046.9 667.991   1
  -3  -4  -1 860.412 154.075   1
  -3  -2  -5 3510.00 719.816  -2
  -3  -4  -1 3510.00 719.816   1
  -3  -4  -2 19432.9 280.694   1
   3   4   3 1313.73 269.120   1
   3   4   4 38761.1 490.854   1
  -4  -3  -2 16939.7 409.598  -2
  -3  -4  -5 16939.7 409.598   1
   3   4   6 22341.3 455.179   1
  -3  -4  -7 984.635 305.820   1
  -3  -4  -8 4555.32 388.423   1
   3   4   9 5793.01 844.675   1
  -5  -4   1 7800.67 895.703  -2
  -3  -4  -9 7800.67 895.703   1
  -3  -4 -10 4190.74 562.306   1
  -3  -4 -11-606.768 664.226   1
   6   5  -3 111.962 1030.10  -2
   3   4  12 111.962 1030.10   1
   3   5  -6 356.550 861.116   1
  -2   0 -10 3384.33 1081.97  -2
  -3  -5   5 3384.33 1081.97   1
   3   5  -4 20998.4 1053.48   1
  -3  -5   3 1168.37 454.839   1
  -3  -5   2 67542.6 1144.81   1
  -3  -1  -7 21431.6 868.297  -2
  -3  -5   1 21431.6 868.297   1
  -3  -5   0 33846.9 1017.15   1
  -3  -5  -1 1242.85 233.073   1
   3   5   2 14122.6 465.676   1
  -3  -5  -3 2861.96 519.549   1
   4   2   4 4425.72 756.043  -2
   3   5   3 4425.72 756.043   1
  -3  -5  -4 1001.54 155.046   1
  -3  -5  -5 266.276 257.825   1
   3   5   6 1192.58 311.343   1
   5   3   2 3451.91 442.715  -2
   3   5   6 3451.91 442.715   1
   3   5   7 21009.6 492.100   1
  -5  -3  -1 24001.2 1557.25  -2
  -3  -5  -7 24001.2 1557.25   1
   3   5   8 1332.27 386.250   1
   3   5   9 2703.34 488.213   1
  -6  -4   1 1277.96 880.775  -2
  -3  -5 -10 1277.96 880.775   1
  -3  -5 -11 1000.72 1001.53   1
   6   4  -2 985.812 1214.14  -2
   3   5  11 985.812 1214.14   1
  -3  -6   5 3862.42 917.804   1
   3   0  10-264.716 1050.08  -2
   3   6  -4-264.716 1050.08   1
  -3   0  -9 756.456 971.651  -2
  -3  -6   3 756.456 971.651   1
  -3  -6   2 8232.04 625.678   1
  -3  -6   1 3619.10 515.962   1
   4   1   7 7326.14 817.559  -2
   3   6   0 7326.14 817.559   1
   3   6   1 9552.73 778.308   1
  -3  -6  -2 5285.43 437.643   1
  -3  -6  -3 122.476 380.955   1
  -5  -2  -4 9162.64 457.836  -2
  -3  -6  -4 9162.64 457.836   1
  -3  -6  -5 25912.0 776.520   1
  -3  -6  -6 846.447 454.186   1
  -3  -6  -7 1294.51 512.392   1
  -6  -3  -1 1258.05 859.147  -2
  -3  -6  -8 1258.05 859.147   1
  -3  -6  -9 330.112 682.083   1
  -3  -6 -10 2376.28 762.641   1
  -3  -6 -11 253.028 756.728   1
  -3  -7   4 1293.05 1246.01   1
  -3  -7   3 413.848 809.090   1
  -4   0  -9-116.134 993.132  -2
  -3  -7   2-116.134 993.132   1
   3   7  -1-126.306 474.852   1
   3   7   0 805.382 517.863   1
   3   7   1 5245.61 684.247   1
   5   1   6 5447.24 965.714  -2
   3   7   2 5447.24 965.714   1
  -3  -7  -3 11144.7 590.545   1
  -3  -7  -4 385.835 447.949   1
  -3  -7  -5 8101.45 611.931   1
  -6  -2  -3 960.555 692.972  -2
  -3  -7  -6 960.555 692.972   1
  -3  -7  -7 31939.5 975.185   1
  -3  -7  -8-16.4077 662.271   1
  -3  -7  -9 6889.94 889.739   1
  -7  -3   0 8750.12 1257.19  -2
  -3  -7 -10 8750.12 1257.19   1
  -3  -7 -11 2321.46 901.002   1
   3   7  12-209.889 1132.01   1
  -3  -8   3 1007.59 1079.68   1
  -3  -8   2 182.416 1100.75   1
   3   8  -1 1253.71 786.563   1
   5   0   8 3504.86 830.097  -2
   3   8   0 3504.86 830.097   1
   3   8   1 1511.92 695.040   1
   3   8   2 630.722 625.676   1
   3   8   3 7752.04 810.150   1
  -6  -1  -5 964.719 907.469  -2
  -3  -8  -4 964.719 907.469   1
  -3  -8  -5 6019.52 614.328   1
  -3  -8  -6 3035.53 603.483   1
  -3  -8  -7 1751.96 556.035   1
  -7  -2  -2 2268.75 983.104  -2
  -3  -8  -8 2268.75 983.104   1
  -3  -8  -9 1750.51 791.026   1
  -3  -8 -10 5226.69 981.593   1
  -3  -9   1 1383.54 1232.31   1
  -3  -9   0-769.717 1214.64   1
   3   9   1 1966.92 652.240   1
   6   0   7 3705.56 1053.75  -2
   3   9   2 3705.56 1053.75   1
   3   9   3 351.133 764.205   1
  -3  -9  -4 6887.84 912.654   1
   3   9   5 2039.98 854.855   1
   7   1   4 1478.37 1092.65  -2
   3   9   6 1478.37 1092.65   1
  -3  -9  -7 415.029 511.619   1
  -3  -9  -8-142.721 1072.42   1
  -8  -2  -2-836.452 1528.18  -2
  -3  -9  -9-836.452 1528.18   1
   3  10   2 2633.83 1276.39   1
  -3 -10  -6 9340.04 1433.80   1
  -8  -1  -4 1343.97 1636.16  -2
  -3 -10  -7 1343.97 1636.16   1
  -4   6   5 203.270 1344.41  -2
   4  -6  -5 203.270 1344.41   1
   4  -6  -4 343.034 1195.85   1
  -4   6   3 634.716 805.717   1
   3  -7  -3 51.0128 1031.10  -2
  -4   6   2 51.0128 1031.10   1
  -4   6   1 5123.34 1151.64   1
  -3   7   2 8379.90 1654.34  -2
   4  -6  -1 8379.90 1654.34   1
  -4   6   0 784.623 590.855   1
  -4   6  -1 2120.34 622.463   1
  -2   8   0 464.076 826.704  -2
   4  -6   2 464.076 826.704   1
  -4   6  -3 517.839 656.480   1
  -4   6  -4 606.263 804.797   1
  -4   5   8 1325.26 1463.37  -2
   4  -5  -8 1325.26 1463.37   1
  -4   5   7 647.023 1095.44   1
  -4   5   7 2972.21 1598.61  -2
   4  -5  -7 2972.21 1598.61   1
  -4   5   6 617.742 687.690   1
  -4   5   5 270.341 630.075   1
   3  -6  -5 608.353 739.569  -2
  -4   5   4 608.353 739.569   1
  -4   5   3 2341.44 630.734   1
  -4   5   2 4251.00 572.556   1
  -4   5   1 1278.01 651.516   1
   2  -7  -2 669.457 798.911  -2
  -4   5   0 669.457 798.911   1
  -4   5  -1 314.511 562.341   1
  -4   5  -2 810.100 557.336   1
  -4   5  -3 605.560 580.181   1
   1  -8   1 1311.65 806.182  -2
  -4   5  -4 1311.65 806.182   1
  -4   5  -5-214.861 641.341   1
  -4   4   8 5589.26 879.090   1
   4  -4  -7 11750.0 998.294   1
   3  -5  -7 1266.03 740.237  -2
  -4   4   6 1266.03 740.237   1
  -4   4   5 119.223 483.074   1
  -4   4   4 2130.44 487.846   1
  -4   4   3-86.9688 421.649   1
   2  -6  -4 782.360 568.696  -2
  -4   4   2 782.360 568.696   1
  -4   4   1 465.652 481.251   1
  -4   4   0 1070.13 562.763   1
  -4   4  -1 235.135 594.490   1
   1  -7  -1 1079.33 678.695  -2
  -4   4  -2 1079.33 678.695   1
  -4   4  -3 152.116 545.614   1
  -4   4  -4-63.2877 522.989   1
   4  -4   5 5147.84 576.963   1
   0  -8   2 5615.00 958.161  -2
  -4   4  -6 5615.00 958.161   1
   4  -3  -9 2213.31 1202.80   1
   3  -4  -9 3199.23 918.809  -2
  -4   3   8 3199.23 918.809   1
  -4   3   7 803.591 671.507   1
  -4   3   6 1361.89 623.685   1
  -4   3   5 7.76524 596.942   1
   2  -5  -6 186.292 742.831  -2
  -4   3   4 186.292 742.831   1
  -4   3   3 573.944 415.626   1
  -4   3   2 11442.0 557.051   1
  -4   3   1 643.086 343.147   1
   1  -6  -3 47953.4 1178.54  -2
  -4   3   0 47953.4 1178.54   1
  -4   3  -1 5501.23 569.653   1
  -4   3  -2 4877.66 639.822   1
  -4   3  -3 21121.0 791.701   1
   0   7   0 11164.3 719.364  -2
   4  -3   4 11164.3 719.364   1
   4  -3   5 8339.21 572.288   1
   4  -3   6 2158.43 503.173   1
  -4   3  -7 2987.97 798.502   1
   1   8  -2 2747.63 1697.88  -2
   4  -3   7 2747.63 1697.88   1
   4  -2  -8 619.272 588.497   1
   4  -2  -7 3289.82 722.814   1
   2  -4  -9 2018.50 1398.90  -2
  -4   2   7 2018.50 1398.90   1
   2  -4  -8 1180.92 896.655  -2
  -4   2   6 1180.92 896.655   1
  -4   2   5 2781.68 669.468   1
  -4   2   4 993.239 562.807   1
  -4   2   3 3015.54 752.480   1
  -1   5   6 2107.05 1193.72  -2
   4  -2  -3 2107.05 1193.72   1
   1  -5  -5 345.556 516.794  -2
  -4   2   2 345.556 516.794   1
  -4   2   1 105.744 388.174   1
  -4   2   0 53411.4 740.499   1
  -4   2  -1 3190.53 282.544   1
   0  -6  -3 20940.2 1037.07  -2
  -4   2  -1 20940.2 1037.07   1
  -4   2  -2 35104.9 1102.79   1
   0  -6  -2 41112.6 1645.19  -2
  -4   2  -2 41112.6 1645.19   1
  -4   2  -3 24774.8 977.696   1
  -4   2  -4 157.877 294.611   1
  -1  -7   0 52576.7 854.561  -2
  -4   2  -5 52576.7 854.561   1
   4  -2   6 580.256 362.534   1
   4  -2   7 5261.88 531.030   1
  -4   2  -8 237.824 533.387   1
  -2  -8   3 1737.14 1246.64  -2
  -4   2  -9 1737.14 1246.64   1
  -2   3  10 884.406 935.435  -2
   4  -1  -8 884.406 935.435   1
   4  -1  -7 639.131 429.661   1
   4  -1  -6 2059.16 409.371   1
   1  -4  -8 7215.22 629.382  -2
  -4   1   5 7215.22 629.382   1
  -4   1   4 8856.24 748.603   1
  -1   4   7 21990.7 926.520  -2
   4  -1  -4 21990.7 926.520   1
  -4   1   3 35711.6 655.246   1
  -4   1   2 49147.1 1107.25   1
   0  -5  -5 21965.8 891.765  -2
  -4   1   1 21965.8 891.765   1
  -4   1   0 4457.94 376.097   1
  -4   1  -1 10285.7 387.657   1
   4  -1   2 17792.8 297.553   1
   4  -1   3 3913.06 468.943   1
  -1  -6  -2 8163.51 331.612  -2
  -4   1  -3 8163.51 331.612   1
   4  -1   4 2202.14 485.577   1
   4  -1   5 3437.47 406.131   1
   4  -1   6 82.3727 356.287   1
  -2  -7   1 5536.24 860.157  -2
  -4   1  -7 5536.24 860.157   1
  -4   1  -8 856.458 669.283   1
  -4   1  -9 2060.59 818.896   1
  -4   0   8 1805.20 755.679   1
  -1   3  10 293.861 708.241  -2
   4   0  -7 293.861 708.241   1
  -4   0   6 916.042 462.119   1
  -1   3   9 567.431 976.161  -2
   4   0  -6 567.431 976.161   1
  -4   0   5 369.764 351.808   1
  -4   0   4 5174.69 449.068   1
   0  -4  -7 38363.5 997.092  -2
  -4   0   3 38363.5 997.092   1
  -4   0   2 120.285 285.200   1
  -4   0   1 45019.0 595.819   1
  -4   0   0 25874.5 356.307   1
   1   5   4 16042.4 343.713  -2
   4   0   1 16042.4 343.713   1
   4   0   2 1827.17 182.511   1
   4   0   3 16011.1 297.024   1
   4   0   4 300.779 173.512   1
   2   6   1 3684.81 590.901  -2
   4   0   5 3684.81 590.901   1
   4   0   6 474.107 338.624   1
   4   0   7 1555.15 601.054   1
   4   0   8-202.734 560.687   1
   3   7  -2-129.516 877.462  -2
   4   0   9-129.516 877.462   1
   4   0  10 132.575 705.610   1
  -1   2  12 3975.96 1540.86  -2
   4   1  -9 3975.96 1540.86   1
  -4  -1   8 415.516 709.959   1
  -4  -1   7 58.7122 539.997   1
  -4  -1   6 3878.72 537.578   1
   0  -3  -9 2673.78 517.344  -2
  -4  -1   5 2673.78 517.344   1
   4   1  -4 4518.78 381.569   1
  -4  -1   3 1984.44 434.179   1
  -4  -1   2 48398.4 829.790   1
  -1  -4  -6 13704.1 611.398  -2
  -4  -1   1 13704.1 611.398   1
   4   1   0 2538.45 316.358   1
  -4  -1  -1 140.693 306.367   1
  -4  -1  -2 7180.39 362.002   1
   2   5   3 4328.52 316.223  -2
   4   1   3 4328.52 316.223   1
   4   1   4 3018.43 243.785   1
   4   1   5 713.019 242.144   1
   4   1   6 8206.88 422.667   1
   3   6   0 5912.50 457.843  -2
   4   1   7 5912.50 457.843   1
  -4  -1  -8 2825.62 476.238   1
  -4  -1  -9 68.1393 572.117   1
  -4  -1 -10 5416.49 1148.93   1
   4   7  -2 5669.93 1328.74  -2
   4   1  10 5669.93 1328.74   1
   4   1  11 1117.86 902.910   1
   4   2  -8 578.001 1038.58   1
   0  -2 -11 6330.97 1136.80  -2
  -4  -2   7 6330.97 1136.80   1
  -4  -2   6 13968.9 939.712   1
   4   2  -5 744.744 622.238   1
  -4  -2   4 24584.5 1012.69   1
   1   3   9 26398.8 1435.53  -2
   4   2  -4 26398.8 1435.53   1
   1   3   8 8577.74 419.974  -2
   4   2  -3 8577.74 419.974   1
  -4  -2   2 565.113 204.938   1
  -4  -2   1 2140.38 499.366   1
   4   2   0 13968.8 355.009   1
  -4  -2  -1 8.72976 517.697   1
   2   4   5 2355.34 386.959  -2
   4   2   1 2355.34 386.959   1
   4   2   2-34.6233 234.063   1
   4   2   3 85.6112 295.534   1
  -4  -2  -4 2915.27 360.296   1
  -3  -5  -3 3955.88 832.008  -2
  -4  -2  -4 3955.88 832.008   1
   4   2   5 14733.0 446.458   1
  -4  -2  -6 14051.6 419.815   1
   4   2   7 2967.16 406.666   1
   4   6   0 4026.27 565.779  -2
   4   2   8 4026.27 565.779   1
   4   2   9 1290.51 481.280   1
  -4  -6   1 2081.75 1226.84  -2
  -4  -2  -9 2081.75 1226.84   1
   4   2  10 317.148 541.114   1
   4   2  11 8154.71 1236.13   1
  -4  -3   7 2486.22 826.449   1
  -1  -2 -11 1738.86 968.616  -2
  -4  -3   6 1738.86 968.616   1
  -1  -2 -10 952.879 935.379  -2
  -4  -3   5 952.879 935.379   1
  -4  -3   4 16536.3 928.859   1
  -4  -3   3 87.9575 568.465   1
  -4  -3   2 4738.09 1049.13   1
   2   3   8 5247.75 1037.83  -2
   4   3  -2 5247.75 1037.83   1
  -4  -3   1 3185.54 554.999   1
   2   3   7 3860.85 959.244  -2
   4   3  -1 3860.85 959.244   1
  -4  -3   0 5520.37 619.259   1
  -4  -3  -1 15158.7 317.728   1
  -3  -4  -5 10532.3 364.345  -2
  -4  -3  -2 10532.3 364.345   1
   4   3   3 29820.4 406.496   1
   4   3   4 3189.75 264.515   1
   4   3   5 1608.27 282.433   1
  -4  -5  -2 6276.32 530.053  -2
  -4  -3  -6 6276.32 530.053   1
  -4  -3  -7 9885.90 430.215   1
   4   3   8 9477.47 502.360   1
   4   3   9 1752.55 427.384   1
  -5  -6   1 1186.99 724.550  -2
  -4  -3 -10 1186.99 724.550   1
   4   3  11 6857.64 879.002   1
   4   3  12-306.149 1091.83   1
  -4  -4   6 3941.53 865.792   1
  -4  -4   5 414.365 721.611   1
  -2  -2 -10 3742.86 1005.61  -2
  -4  -4   4 3742.86 1005.61   1
  -4  -4   3 412.536 568.204   1
   2   2   9 271.827 1083.90  -2
   4   4  -3 271.827 1083.90   1
   4   4  -2 1278.90 471.166   1
  -4  -4   1 1066.51 485.023   1
  -3  -3  -7 7278.79 918.978  -2
  -4  -4   0 7278.79 918.978   1
  -4  -4  -1 10068.7 389.612   1
  -4  -4  -2 2668.09 232.993   1
   4   4   3 101508. 645.842   1
  -4  -4  -4 15826.5 617.711  -2
  -4  -4  -4 15826.5 617.711   1
   4   4   5 89284.7 988.947   1
   4   4   6 2338.57 341.475   1
  -4  -4  -7 4557.43 352.852   1
  -5  -5  -1 21326.3 745.103  -2
  -4  -4  -8 21326.3 745.103   1
   4   4   9 860.812 396.361   1
  -4  -4 -10 2378.07 454.027   1
  -4  -4 -11-277.792 1230.01   1
  -4  -5   5 1751.27 784.176   1
  -4  -5   4-86.6175 757.190   1
  -4  -5   3 3435.24 574.516   1
   3   2   9 531.885 556.482  -2
   4   5  -2 531.885 556.482   1
  -4  -5   1 2020.80 492.173   1
  -4  -5   0 3533.14 647.149   1
   4   5   1 8268.26 701.115   1
   4   3   6 1816.05 787.035  -2
   4   5   2 1816.05 787.035   1
  -4  -5  -3 51.8443 324.823   1
  -4  -5  -4 108.176 315.854   1
   4   5   5 51497.7 786.662   1
  -5  -4  -3 11087.9 716.862  -2
  -4  -5  -6 11087.9 716.862   1
  -4  -5  -7 16566.6 577.522   1
  -4  -5  -8 89.5292 378.339   1
  -4  -5  -9 1165.20 627.602   1
  -6  -5   0 244.692 934.978  -2
  -4  -5 -10 244.692 934.978   1
  -4  -5 -11 86.9466 758.776   1
  -3  -1 -11 1234.45 1098.86  -2
  -4  -6   4 1234.45 1098.86   1
  -4  -6   3 10423.3 958.887   1
  -4  -6   2 1044.34 532.137   1
  -4  -6   1 3164.66 552.813   1
  -4  -2  -8 2009.82 678.596  -2
  -4  -6   0 2009.82 678.596   1
   4   6   1 7534.18 728.808   1
   4   6   2 2086.26 677.485   1
   4   6   3 34150.6 1205.18   1
  -4  -6  -4 3913.63 590.540   1
   5   3   5 4052.25 566.846  -2
   4   6   4 4052.25 566.846   1
  -4  -6  -5 2577.20 352.528   1
  -4  -6  -6 57.1624 459.411   1
   4   6   7 1471.36 880.784   1
  -6  -4  -3 2222.64 809.515  -2
  -4  -6  -7 2222.64 809.515   1
  -4  -6  -8 1147.30 854.904   1
  -6  -4  -2 3846.41 938.572  -2
  -4  -6  -8 3846.41 938.572   1
  -4  -6  -9-1.60359 632.532   1
  -4  -6 -10 409.491 690.317   1
  -7  -5   0 923.428 1042.24  -2
  -4  -6 -11 923.428 1042.24   1
  -4  -7   2 2020.29 1165.00   1
   4   1  10 4767.99 1590.26  -2
   4   7  -2 4767.99 1590.26   1
   4   7  -1 2175.15 608.242   1
  -4  -7   0 2189.54 534.744   1
  -5  -2  -8 4861.75 988.996  -2
  -4  -7  -1 4861.75 988.996   1
  -4  -7  -2 11461.9 1160.08   1
   5   2   7 11793.3 1545.12  -2
   4   7   2 11793.3 1545.12   1
   4   7   3 285.171 621.788   1
   4   7   4 470.777 619.807   1
   6   3   5 2904.22 984.487  -2
   4   7   5 2904.22 984.487   1
  -4  -7  -6 2992.60 546.667   1
  -4  -7  -7 47.0091 536.674   1
  -4  -7  -8 1196.99 568.059   1
  -7  -4  -2-35.4522 978.402  -2
  -4  -7  -9-35.4522 978.402   1
  -4  -7 -10 2188.04 819.145   1
  -4  -7 -11 280.529 830.385   1
  -5  -1 -10 4900.89 1823.60  -2
  -4  -8   1 4900.89 1823.60   1
   4   8   0 240.800 600.430   1
   4   8   1 724.418 750.818   1
   4   8   2 2421.95 778.951   1
   6   2   7 1536.89 996.356  -2
   4   8   3 1536.89 996.356   1
  -4  -8  -4 1320.99 744.580   1
   4   8   5 117.275 787.184   1
   4   8   6 480.515 786.085   1
  -7  -3  -4 2393.20 1060.54  -2
  -4  -8  -7 2393.20 1060.54   1
  -4  -8  -8 66.4000 633.847   1
  -4  -8  -9 7198.16 930.523   1
  -4  -8 -10 471.409 1181.49   1
  -6  -1  -9 692.713 817.239  -2
  -4  -9  -1 692.713 817.239   1
   4   9   2 16.7859 796.580   1
   4   9   3 270.209 830.642   1
  -4  -9  -4 243.850 728.662   1
  -7  -2  -6-602.399 1103.39  -2
  -4  -9  -5-602.399 1103.39   1
  -4  -9  -6 1614.69 823.001   1
  -5   6  -1 189.089 1012.00   1
  -5   5   3-62.6107 609.812   1
  -5   5   2 8079.29 725.043   1
   2  -8  -4 3802.01 1094.04  -2
  -5   5   1 3802.01 1094.04   1
  -5   5   0 5094.69 1351.35   1
  -2   8   3 4824.49 1631.57  -2
   5  -5   0 4824.49 1631.57   1
  -5   5  -1 2377.06 852.450   1
  -5   5  -2 268.750 646.787   1
   1  -9  -1 7120.74 1176.81  -2
  -5   5  -3 7120.74 1176.81   1
   5  -5   4 86.2670 1152.31   1
   3  -6  -9-514.215 1578.08  -2
  -5   4   7-514.215 1578.08   1
  -3   6   8 7889.72 1836.17  -2
   5  -4  -6 7889.72 1836.17   1
  -5   4   5 188.201 688.017   1
  -5   4   4 4893.20 807.616   1
   2  -7  -6 906.976 880.550  -2
  -5   4   3 906.976 880.550   1
  -5   4   2 103.229 566.651   1
  -5   4   1 31.3363 538.882   1
  -5   4   0 4639.79 633.005   1
   1  -8  -3 4651.70 1094.78  -2
  -5   4  -1 4651.70 1094.78   1
  -5   4  -2-41.8750 709.780   1
  -5   4  -3 440.272 618.983   1
  -5   4  -4 471.714 662.759   1
   0  -9   0 507.400 1046.50  -2
  -5   4  -5 507.400 1046.50   1
  -5   3   7 2507.73 829.695   1
  -5   3   6 1046.06 797.156   1
   2  -6  -8 4088.49 1070.98  -2
  -5   3   5 4088.49 1070.98   1
  -5   3   4 7143.75 638.516   1
  -5   3   3 666.825 667.763   1
   5  -3  -2 14353.8 882.053   1
   1  -7  -5 4687.41 834.282  -2
  -5   3   1 4687.41 834.282   1
  -5   3   0 304.716 526.654   1
  -5   3  -1 1751.31 570.947   1
  -5   3  -2 292.177 669.133   1
   0  -8  -2 4684.03 1043.25  -2
  -5   3  -3 4684.03 1043.25   1
  -5   3  -4-12.1972 568.385   1
  -5   3  -5 373.478 590.474   1
  -5   3  -6 1496.00 763.964   1
   5  -2  -8 579.332 1099.59   1
   2  -5 -10 355.515 886.289  -2
  -5   2   7 355.515 886.289   1
  -5   2   6 6031.75 863.355   1
   5  -2  -5 122.584 686.963   1
  -5   2   4 9281.70 816.350   1
   1  -6  -7 252.946 823.989  -2
  -5   2   3 252.946 823.989   1
  -5   2   2 5311.80 521.101   1
  -5   2   1 24535.8 671.890   1
  -5   2   0 18298.3 762.278   1
   0  -7  -4 27596.5 1047.34  -2
  -5   2  -1 27596.5 1047.34   1
   5  -2   2 8939.78 652.838   1
  -5   2  -3 976.625 616.403   1
  -5   2  -4 10093.8 800.786   1
  -1  -8  -1 4406.87 792.183  -2
  -5   2  -5 4406.87 792.183   1
  -5   2  -6 3305.87 517.237   1
  -5   2  -7 1081.23 669.238   1
  -5   1   7 305.834 718.503   1
  -5   1   6 534.004 724.302   1
   1  -5  -9 2135.08 947.651  -2
  -5   1   5 2135.08 947.651   1
  -5   1   4 25928.7 1080.35   1
  -5   1   3 1627.41 641.660   1
  -5   1   2 11629.7 989.677   1
   0   6   7 11782.7 1526.87  -2
   5  -1  -2 11782.7 1526.87   1
   0  -6  -6 465.920 579.602  -2
  -5   1   1 465.920 579.602   1
  -5   1   0 5126.10 441.984   1
   5  -1   1 18253.1 738.822   1
  -5   1  -2 13437.4 1148.88   1
  -1  -7  -4 18422.9 1076.03  -2
  -5   1  -2 18422.9 1076.03   1
   5  -1   3 3101.42 626.780   1
  -1  -7  -3 6267.04 1183.81  -2
  -5   1  -3 6267.04 1183.81   1
   5  -1   4 15942.9 870.416   1
  -5   1  -5 909.461 572.184   1
  -2  -8  -1 8461.52 706.158  -2
  -5   1  -6 8461.52 706.158   1
  -5   1  -7 1491.64 656.670   1
  -5   1  -8 66.8382 774.009   1
   1  -4 -11 3646.25 1088.95  -2
  -5   0   7 3646.25 1088.95   1
   5   0  -6 3285.99 791.213   1
   5   0  -5 1313.20 707.460   1
   0  -5  -9 4909.01 956.870  -2
  -5   0   4 4909.01 956.870   1
  -5   0   3 1428.54 605.061   1
   5   0  -2 45131.1 1230.02   1
  -5   0   1 6565.93 664.427   1
  -1  -6  -6 20200.5 684.372  -2
  -5   0   0 20200.5 684.372   1
  -5   0  -1-20.8465 337.835   1
  -5   0  -2 550.988 323.283   1
  -5   0  -3 480.488 315.716   1
  -2  -7  -3 2904.74 637.144  -2
  -5   0  -4 2904.74 637.144   1
  -5   0  -5 3017.89 589.463   1
   5   0   6 2627.19 483.123   1
   5   0   7 19.3394 542.282   1
   3   8   0 4926.23 1026.27  -2
   5   0   8 4926.23 1026.27   1
  -5   0  -9 105.646 702.325   1
   5   1  -7 531.828 1061.81   1
   0  -4 -11 1705.38 1033.70  -2
  -5  -1   6 1705.38 1033.70   1
  -5  -1   5 173.587 713.531   1
   5   1  -4-126.590 431.423   1
  -5  -1   3 3603.91 457.649   1
  -1  -5  -8 16649.8 798.149  -2
  -5  -1   2 16649.8 798.149   1
   5   1  -1 4726.91 412.912   1
   5   1   0 28139.5 616.755   1
  -5  -1  -1 6889.10 333.110   1
  -2  -6  -5 14746.0 668.838  -2
  -5  -1  -2 14746.0 668.838   1
  -5  -1  -3 3140.05 385.237   1
  -5  -1  -4 558.720 321.308   1
   5   1   5 4482.50 423.826   1
   3   7   2 10846.1 731.274  -2
   5   1   6 10846.1 731.274   1
   5   1   7 1073.30 525.971   1
  -5  -1  -8 535.068 490.240   1
  -5  -1  -9 138.177 652.861   1
  -4  -8   1 4054.61 1063.44  -2
  -5  -1 -10 4054.61 1063.44   1
  -5  -2   6 226.666 673.505   1
   5   2  -5 2188.82 573.878   1
  -1  -4 -10 437.597 607.069  -2
  -5  -2   4 437.597 607.069   1
  -5  -2   3 275.099 466.577   1
  -5  -2   2 34.5282 393.442   1
   5   2  -1 1088.77 407.696   1
  -2  -5  -7-82.8456 505.861  -2
  -5  -2   0-82.8456 505.861   1
  -5  -2  -1 3885.47 466.648   1
  -5  -2  -2 2524.79 379.656   1
  -5  -2  -3 15663.5 530.611   1
  -3  -6  -4 14440.6 599.609  -2
  -5  -2  -4 14440.6 599.609   1
  -5  -2  -5 55.1290 317.517   1
   5   2   6 173.922 296.677   1
   5   2   7 8136.28 602.157   1
   4   7   1 5791.07 724.850  -2
   5   2   8 5791.07 724.850   1
   5   2   9 1646.45 559.469   1
  -5  -2 -10 1377.63 728.380   1
  -5  -2 -11 2018.03 1205.23   1
   5   8  -1 4905.65 1542.07  -2
   5   2  11 4905.65 1542.07   1
   5   3  -7 3503.40 1172.42   1
   1   3  12 2635.33 1471.63  -2
   5   3  -6 2635.33 1471.63   1
  -5  -3   5 9540.58 925.525   1
  -5  -3   4 1661.41 641.060   1
  -5  -3   3 4025.89 664.926   1
   2   4   9 508.780 622.433  -2
   5   3  -2 508.780 622.433   1
  -5  -3   1 2947.10 464.700   1
   5   3   0 764.082 522.723   1
  -5  -3  -1 12209.0 573.867   1
  -5  -3  -2 6464.30 953.602   1
  -3  -5  -6 6634.73 600.005  -2
  -5  -3  -2 6634.73 600.005   1
  -5  -3  -3-168.460 328.355   1
  -5  -3  -4 6857.93 431.969   1
   5   3   5 488.710 353.720   1
  -4  -6  -4 2621.83 923.527  -2
  -5  -3  -5 2621.83 923.527   1
   5   3   6 26414.9 771.430   1
   5   3   7 6545.59 541.689   1
  -5  -3  -8 3843.65 531.159   1
   5   7   1 2406.44 700.942  -2
   5   3   9 2406.44 700.942   1
   5   3  10 4936.87 1045.23   1
  -5  -7   0 4359.33 1355.98  -2
  -5  -3 -10 4359.33 1355.98   1
  -5  -3 -11 822.292 735.696   1
   5   4  -6-1180.82 1194.19   1
   2   3  12 4744.15 1520.08  -2
   5   4  -5 4744.15 1520.08   1
  -2  -3 -11 419.089 1019.51  -2
  -5  -4   4 419.089 1019.51   1
  -5  -4   3 384.422 521.949   1
  -5  -4   2 319.998 493.783   1
  -5  -4   1 6142.07 1167.57   1
   3   4   9 7045.42 861.888  -2
   5   4  -1 7045.42 861.888   1
   5   4   0 380.931 332.231   1
  -5  -4  -1 238.825 361.917   1
   5   4   2 20421.4 615.201   1
   4   5   6 6913.01 503.075  -2
   5   4   3 6913.01 503.075   1
   5   4   4 30972.8 650.867   1
   5   4   5 1041.53 422.039   1
  -5  -4  -6 632.256 376.737   1
  -5  -6  -3 721.432 627.962  -2
  -5  -4  -7 721.432 627.962   1
  -5  -4  -8 1888.40 457.674   1
  -5  -4  -9 607.261 535.283   1
  -5  -4 -10 1398.28 588.254   1
  -6  -7   0-10.0372 1623.01  -2
  -5  -4 -11-10.0372 1623.01   1
   5   5  -5 109.145 1101.51   1
  -5  -5   4 2725.77 910.967   1
   3   3  11 853.015 1028.88  -2
   5   5  -3 853.015 1028.88   1
  -5  -5   2-54.9184 503.099   1
  -5  -5   1 8157.05 650.586   1
   5   5   0 199.706 517.390   1
   4   4   8 22119.8 1317.49  -2
   5   5   1 22119.8 1317.49   1
   5   5   2 4413.97 723.377   1
   5   5   3 40.7694 475.326   1
   5   5   4 55844.1 1094.89   1
  -5  -5  -5 41.4684 479.068  -2
  -5  -5  -5 41.4684 479.068   1
   5   5   6 31884.0 735.943   1
  -5  -5  -7 478.056 499.757   1
  -5  -5  -8 4927.54 500.618   1
  -6  -6  -2-77.9549 848.293  -2
  -5  -5  -9-77.9549 848.293   1
  -5  -5 -10 701.182 751.218   1
  -5  -5 -11 380.154 799.302   1
   5   6  -3 2807.42 914.387   1
  -5  -6   2 3050.63 639.228   1
   4   3  10 1736.79 795.551  -2
   5   6  -1 1736.79 795.551   1
   5   6   0 981.769 577.895   1
  -5  -6  -1 3607.77 749.645   1
   5   6   2 2326.42 741.767   1
   5   4   7 838.149 910.655  -2
   5   6   3 838.149 910.655   1
   5   6   4 1347.92 502.562   1
  -5  -6  -5 1556.35 469.946   1
   5   6   6 7276.61 876.484   1
  -6  -5  -4 3790.00 734.125  -2
  -5  -6  -7 3790.00 734.125   1
  -5  -6  -8 747.001 541.522   1
  -5  -6  -9 1926.47 735.644   1
  -5  -6 -10 846.195 763.106   1
  -7  -6  -1 2451.67 1144.67  -2
  -5  -6 -11 2451.67 1144.67   1
   5   7  -2 6707.47 1284.66   1
   5   7  -1 835.619 606.626   1
   5   7   0 2990.10 657.826   1
   5   3   9 1385.07 1007.91  -2
   5   7   1 1385.07 1007.91   1
   5   7   2 3129.58 809.238   1
   5   7   3 3047.62 804.988   1
   5   7   4 364.769 776.747   1
   6   4   6 771.000 904.047  -2
   5   7   5 771.000 904.047   1
   5   7   6 898.781 746.305   1
   5   7   7 271.191 753.997   1
   7   5   4-319.116 1101.44  -2
   5   7   8-319.116 1101.44   1
  -5  -7  -9 6195.82 877.808   1
   7   5   3 7218.89 1751.47  -2
   5   7   9 7218.89 1751.47   1
  -5  -7 -10 313.043 773.245   1
   5   8   0 842.461 1135.85   1
   5   8   1 6772.99 787.974   1
   6   3   9 2499.23 1071.40  -2
   5   8   2 2499.23 1071.40   1
  -5  -8  -3 3736.13 1277.54   1
   6   3   8 5554.12 1644.68  -2
   5   8   3 5554.12 1644.68   1
   5   8   4-44.8276 724.877   1
   5   8   5 1875.17 782.939   1
   7   4   6 2283.48 1133.16  -2
   5   8   6 2283.48 1133.16   1
   5   8   7 3665.32 894.772   1
   5   8   8 55.8002 919.492   1
   5   9   1-27.2404 1116.99   1
   5   9   2 42.0014 1095.41   1
  -6   4   4 1071.74 931.440   1
   2  -8  -7 4011.02 1399.32  -2
  -6   4   3 4011.02 1399.32   1
  -6   4   2 2523.25 1073.43   1
  -6   4   1 11633.5 1472.60   1
  -6   4   0 1261.13 1063.14   1
  -6   3   5 4070.34 1207.58   1
  -6   3   4 6512.80 1329.34   1
  -6   3   3 8748.24 996.920   1
   1  -8  -7 1793.68 860.939  -2
  -6   3   2 1793.68 860.939   1
  -6   3   1-316.360 621.479   1
  -6   3   0 273.509 626.190   1
  -6   3  -1 2173.28 648.794   1
   0  -9  -4-291.475 1022.54  -2
  -6   3  -2-291.475 1022.54   1
  -6   3  -3 68.8240 821.708   1
  -6   3  -4 289.565 745.396   1
   6  -3   5-64.1822 1031.26   1
  -6   2   6 111.345 1122.83   1
  -1   7   9 7158.69 1261.52  -2
   6  -2  -4 7158.69 1261.52   1
   6  -2  -3 3645.40 863.605   1
  -6   2   2 3843.90 629.282   1
   6  -2  -1 7081.06 714.433   1
   0  -8  -6 958.213 704.092  -2
  -6   2   0 958.213 704.092   1
   6  -2   1 322.552 563.183   1
  -6   2  -2 873.958 616.997   1
  -6   2  -3 1714.25 738.051   1
  -1  -9  -3 1972.76 1042.46  -2
  -6   2  -4 1972.76 1042.46   1
  -6   2  -5 517.395 600.254   1
   1  -6 -11 1771.80 1629.75  -2
  -6   1   6 1771.80 1629.75   1
  -6   1   5 5972.13 948.315   1
  -6   1   4 986.363 756.829   1
  -6   1   3 4122.11 788.536   1
   0  -7  -8 249.252 1005.79  -2
  -6   1   2 249.252 1005.79   1
  -6   1   1 822.503 608.323   1
  -6   1   0 1657.15 618.862   1
  -6   1  -1 2662.41 556.367   1
   1   8   5 3279.02 768.774  -2
   6  -1   2 3279.02 768.774   1
   6  -1   3 8776.45 712.829   1
  -6   1  -4 10327.1 922.887   1
  -6   1  -5 10274.7 904.384   1
  -2  -9  -2 12294.0 1265.86  -2
  -6   1  -6 12294.0 1265.86   1
  -6   1  -7 927.604 1154.86   1
   6   0  -5 276.573 1090.12   1
   0  -6 -11 408.552 1305.86  -2
  -6   0   5 408.552 1305.86   1
   0  -6 -10 782.250 992.780  -2
  -6   0   4 782.250 992.780   1
  -6   0   3 4462.14 747.305   1
  -6   0   2 1308.49 670.755   1
  -6   0   1-37.5504 443.082   1
  -6   0   0 1575.24 983.440   1
  -1  -7  -7 1540.39 904.528  -2
  -6   0   0 1540.39 904.528   1
  -6   0  -1 578.806 526.677   1
  -6   0  -2 1711.75 551.392   1
  -6   0  -3 3529.50 1080.24   1
  -2  -8  -5 3008.00 934.315  -2
  -6   0  -3 3008.00 934.315   1
  -6   0  -4 3164.24 699.028   1
  -2  -8  -4 7092.94 1460.94  -2
  -6   0  -4 7092.94 1460.94   1
  -6   0  -5 13095.9 910.116   1
  -6   0  -6 2464.21 664.526   1
  -6   0  -7 1272.91 1047.33   1
  -3  -9  -2 1658.28 1545.35  -2
  -6   0  -7 1658.28 1545.35   1
   6   0   8 643.723 770.007   1
  -6  -1   5 586.514 779.852   1
   6   1  -4 423.997 710.420   1
  -1  -6 -10 11349.5 1162.02  -2
  -6  -1   3 11349.5 1162.02   1
  -6  -1   2 408.972 692.172   1
  -6  -1   1 4859.02 742.765   1
   6   1   0 6074.05 637.561   1
  -2  -7  -7 1011.45 535.233  -2
  -6  -1  -1 1011.45 535.233   1
  -6  -1  -2 1446.72 401.919   1
  -6  -1  -3 1055.43 401.936   1
   6   1   4 12888.4 675.379   1
  -3  -8  -4 902.463 659.773  -2
  -6  -1  -5 902.463 659.773   1
  -6  -1  -6 5459.71 698.762   1
  -6  -1  -7 930.401 918.935   1
   6   1   8 183.200 569.500   1
   4   9   1 722.597 1320.67  -2
   6   1   9 722.597 1320.67   1
   1   5  12 594.065 1647.60  -2
   6   2  -5 594.065 1647.60   1
  -6  -2   4 50.0173 781.564   1
  -6  -2   3 15188.5 1076.48   1
  -6  -2   2 693.325 654.775   1
  -2  -6  -9 23271.6 1354.16  -2
  -6  -2   1 23271.6 1354.16   1
   6   2   0 7700.06 609.090   1
  -6  -2  -1 2584.54 435.724   1
  -6  -2  -2 39596.8 838.820   1
  -3  -7  -6 3106.97 544.896  -2
  -6  -2  -3 3106.97 544.896   1
  -6  -2  -4 5202.34 462.971   1
  -6  -2  -5 484.388 482.761   1
  -6  -2  -6 2645.20 628.812   1
   4   8   3 1600.20 888.615  -2
   6   2   7 1600.20 888.615   1
   6   2   8-3.96950 533.275   1
  -6  -2  -9 197.662 716.080   1
   6   2  10-711.959 1034.71   1
  -6  -3   4-192.035 1292.77   1
  -2  -5 -11 42.2887 1014.63  -2
  -6  -3   3 42.2887 1014.63   1
  -6  -3   2-7.22446 660.561   1
   6   3  -1 6103.15 806.092   1
  -6  -3   0 1397.81 403.334   1
  -3  -6  -8 1300.10 495.198  -2
  -6  -3  -1 1300.10 495.198   1
  -6  -3  -2 4494.85 449.566   1
  -6  -3  -3 57.5703 380.514   1
  -6  -3  -4 12568.0 542.987   1
   4   7   5 3015.32 525.845  -2
   6   3   5 3015.32 525.845   1
   6   3   6 301.101 365.008   1
   6   3   7 126.594 971.292   1
  -6  -3  -8 2936.21 757.044   1
  -5  -8  -2 4878.62 1043.37  -2
  -6  -3  -9 4878.62 1043.37   1
  -6  -3 -10 923.555 1075.48   1
   6   4  -3 9352.27 745.448   1
  -6  -4   2 1560.57 689.373   1
  -3  -5 -10 933.959 892.322  -2
  -6  -4   1 933.959 892.322   1
  -6  -4   0 4025.28 691.271   1
  -6  -4  -1 70.7374 573.764   1
  -6  -4  -2 6586.95 739.694   1
   4   6   8 6397.60 1508.85  -2
   6   4   2 6397.60 1508.85   1
  -6  -4  -3 968.029 912.199   1
   4   6   7 1390.81 854.413  -2
   6   4   3 1390.81 854.413   1
   6   4   4 46.7676 508.990   1
   6   4   5 151.723 476.555   1
  -6  -4  -6 133.609 772.068   1
   5   7   5 1283.85 878.997  -2
   6   4   6 1283.85 878.997   1
  -6  -4  -7 160.492 665.767   1
  -6  -4  -8 1334.81 694.481   1
  -6  -4  -9 5561.59 845.285   1
  -6  -4 -10 129.092 996.976   1
   6   8   2 2729.51 1602.63  -2
   6   4  10 2729.51 1602.63   1
   3   4  12 1012.90 1431.09  -2
   6   5  -3 1012.90 1431.09   1
   6   5  -2-376.577 615.304   1
  -6  -5   1 1655.07 605.761   1
  -4  -5 -10 1057.93 709.824  -2
  -6  -5   0 1057.93 709.824   1
   6   5   1 1817.81 573.084   1
   6   5   2-14.9724 661.736   1
   6   5   3 4208.87 596.954   1
   5   6   7 1160.67 673.520  -2
   6   5   4 1160.67 673.520   1
   6   5   5 2363.54 570.405   1
  -6  -5  -6 204.252 491.275   1
  -6  -5  -7 3738.12 730.351   1
   6   7   4 832.829 989.445  -2
   6   5   8 832.829 989.445   1
   6   5   9 2294.02 822.588   1
   6   5  10 260.343 1170.34   1
   4   4  12-806.996 1521.89  -2
   6   6  -2-806.996 1521.89   1
  -6  -6   1 543.274 629.570   1
   6   6   0 692.660 620.992   1
   6   6   1 1214.20 597.337   1
   5   5   9 78.7944 1001.48  -2
   6   6   2 78.7944 1001.48   1
   6   6   3 8515.66 695.875   1
  -6  -6  -4-198.023 504.344   1
   6   6   5 3865.45 572.381   1
   6   6   6-20.5213 982.502  -2
   6   6   6-20.5213 982.502   1
   6   6   7 527.059 789.378   1
   6   6   8 1115.73 803.043   1
   6   6   9 5181.00 959.452   1
   5   4  11 424.947 1029.90  -2
   6   7   0 424.947 1029.90   1
   6   7   1 1503.23 664.791   1
   6   7   2 239.410 835.349   1
   6   7   3 2366.90 761.921   1
   6   5   8 4027.40 1089.69  -2
   6   7   4 4027.40 1089.69   1
   6   7   5 6172.27 869.707   1
   6   7   6 1233.91 868.808   1
   6   7   7 382.926 835.558   1
  -7  -6  -5 5927.50 1600.87  -2
  -6  -7  -8 5927.50 1600.87   1
   7  -2   4-342.241 1236.20   1
  -7   1   1 231.466 878.599   1
  -7   1   0 917.744 682.404   1
  -1  -9  -7-25.0318 905.026  -2
  -7   1  -1-25.0318 905.026   1
  -7   1  -2 3082.39 697.410   1
   7  -1   3 1778.14 678.185   1
   7  -1   4 11337.4 1022.91   1
   2  10   4 1664.00 1515.75  -2
   7  -1   5 1664.00 1515.75   1
  -7   0   2-110.439 1140.37   1
  -1  -8  -9 518.024 858.213  -2
  -7   0   1 518.024 858.213   1
   7   0   0 1224.28 637.902   1
  -7   0  -1 748.994 611.325   1
  -7   0  -2 643.562 587.165   1
  -2  -9  -6 757.521 821.990  -2
  -7   0  -3 757.521 821.990   1
  -7   0  -4 12247.3 810.771   1
  -7   0  -5 2722.03 1226.93   1
  -7   0  -6 12554.6 1495.97   1
  -1  -7 -11 1312.98 1524.79  -2
  -7  -1   3 1312.98 1524.79   1
  -7  -1   2 759.835 1063.43   1
  -7  -1   1-70.6059 629.728   1
  -7  -1   0 2947.91 740.055   1
   2   8   9 4286.47 1664.40  -2
   7   1   0 4286.47 1664.40   1
  -7  -1  -1 149.683 970.107   1
  -2  -8  -8 1118.44 971.764  -2
  -7  -1  -1 1118.44 971.764   1
   7   1   2 172.693 592.741   1
   7   1   3 1831.14 573.072   1
  -7  -1  -4 1720.02 725.167   1
   3   9   6 1725.39 1404.58  -2
   7   1   4 1725.39 1404.58   1
   7   1   5 1513.40 708.792   1
  -3  -9  -5 3055.67 1464.18  -2
  -7  -1  -5 3055.67 1464.18   1
  -7  -1  -6 10817.6 1405.27   1
  -7  -1  -7-401.137 1214.62   1
  -7  -2   3 2919.87 1241.18   1
  -2  -7 -11 13474.8 1856.69  -2
  -7  -2   2 13474.8 1856.69   1
  -7  -2   1 145.505 618.705   1
  -7  -2   0 64.7179 478.002   1
   7   2   1 4249.28 641.489   1
  -3  -8  -8 1285.46 618.101  -2
  -7  -2  -2 1285.46 618.101   1
  -7  -2  -3 701.637 505.982   1
  -7  -2  -4 652.844 546.739   1
  -7  -2  -5 44.8157 557.065   1
  -4  -9  -5 785.972 897.826  -2
  -7  -2  -6 785.972 897.826   1
   7   2   7-346.706 745.068   1
   7   2   8 131.153 1130.74   1
  -7  -3   2 11201.1 1479.22   1
  -7  -3   1 4491.43 913.038   1
  -3  -7 -10 10557.7 1270.98  -2
  -7  -3   0 10557.7 1270.98   1
  -7  -3  -1 8137.04 705.931   1
  -7  -3  -2 1240.18 572.106   1
  -7  -3  -3 6961.46 688.273   1
   4   8   7 1717.46 976.481  -2
   7   3   4 1717.46 976.481   1
  -7  -3  -5 935.426 716.231   1
   7   3   6 183.122 546.505   1
   7   3   7 2452.06 1281.79   1
   5   9   4 702.021 1572.37  -2
   7   3   8 702.021 1572.37   1
   7   3   9-74.0042 1142.08   1
  -7  -4   1-308.711 1203.19   1
  -7  -4   0 489.329 1038.78   1
  -7  -4  -1 1640.09 792.368   1
  -4  -7  -9 623.779 947.640  -2
  -7  -4  -2 623.779 947.640   1
   7   4   3 2424.17 534.750   1
   7   4   4-352.723 606.293   1
   7   4   5 1335.31 591.365   1
   5   8   6 693.848 961.482  -2
   7   4   6 693.848 961.482   1
   7   4   7 750.783 1108.36   1
   7   4   8 1512.62 1279.40   1
  -7  -4  -9-139.305 1082.68   1
   7   5  -1 6053.61 1350.87   1
  -4  -6 -11-201.938 1081.49  -2
  -7  -5   0-201.938 1081.49   1
   7   5   1 401.645 826.169   1
   7   5   2 1784.29 630.442   1
  -7  -5  -3 1105.86 857.476   1
   5   7   9 4191.26 1143.27  -2
   7   5   3 4191.26 1143.27   1
  -7  -5  -4 798.438 953.250   1
   5   7   8 399.123 973.374  -2
   7   5   4 399.123 973.374   1
   7   5   5-62.1891 589.717   1
  -7  -5  -6 14.9960 587.216   1
   7   5   7 7154.80 1333.50   1
  -6  -8  -6 4026.17 1490.40  -2
  -7  -5  -7 4026.17 1490.40   1
  -7  -6  -2-235.473 839.655   1
  -7  -6  -3 989.707 713.580   1
  -7  -6  -4 1941.83 724.887   1
  -7  -6  -5 3934.48 1013.69   1
  -6  -7  -8 8231.11 1695.09  -2
  -7  -6  -5 8231.11 1695.09   1
  -7  -6  -6 658.146 1055.57   1
  -7  -6  -7 125.925 1090.36   1
  -7  -6  -8 1269.46 1167.95   1
   7   7   2-17.3165 1168.27   1
  -2  -9 -10-992.845 1556.84  -2
  -8  -1   0-992.845 1556.84   1
  -8  -1  -1-143.602 1198.02   1
  -8  -1  -2 521.866 1177.62   1
  -8  -1  -3 2732.48 1199.02   1
   4  10   7 8008.97 1783.31  -2
   8   2   5 8008.97 1783.31   1
   8   3   5-442.881 1110.78   1
  -8  -4  -2 6070.64 1309.35   1
  -8  -5  -4 802.255 1144.50   1
   0   0   1 312.450 165.318   2
   0   0   2 181586. 644.865   2
   0   0   3 26784.4 296.552   2
   0   0   5 11251.4 389.034   2
   0   0   6 145.349 330.735   2
   0   0  -7 87.0162 379.025   2
   0   0   9 407.478 436.914   2
   0   0  10-38.2623 708.275   2
   0   1 -11-212.956 1149.54   2
   0  -1   9 450.633 653.870   2
   0  -1   8 2344.51 660.842   2
   0  -1   7 1132.59 427.123   2
   0  -1   5 2015.43 358.073   2
   0  -1   4 16140.0 346.330   2
   0  -1   3 41463.4 387.181   2
   0  -1   2 81991.0 583.889   2
   0  -1   1 804.673 113.482   2
   0  -1   0 54390.8 365.889   2
   0  -1  -1 1857.32 137.353   2
   0   1   2 188637. 860.486   2
   0   1   3 106.732 195.658   2
   0  -1  -4 4405.76 218.179   2
   0  -1  -5 776.909 248.783   2
   0   1   6 637.776 603.648   2
   0   1   7 2810.76 344.832   2
   0   1   8 422.156 374.612   2
   0   1   9 3448.86 629.026   2
   0  -1 -11 784.867 777.796   2
   0   1  12 1507.75 1118.03   2
   0   2 -10-247.461 761.140   2
   0   2  -9 1060.96 726.299   2
   0   2  -7-162.224 557.357   2
   0  -2   6 5009.20 912.353   2
   0   2  -5 526.545 457.154   2
   0  -2   4 6258.24 759.011   2
   0  -2   3 16096.8 433.702   2
   0  -2   2 77483.0 377.293   2
   0  -2   1 9189.82 161.500   2
   0  -2   0 87734.9 421.959   2
   0  -2  -1 528.436 121.786   2
   0   2   2 1164.77 226.283   2
   0   2   3 258.585 168.258   2
   0  -2  -4 81.4125 216.094   2
   0  -2  -5 1024.68 270.784   2
   0  -2  -6 1718.87 280.725   2
   0   2   8 112.908 330.668   2
   0  -2  -9 10753.5 492.558   2
   0  -2 -10 83.2543 657.481   2
   0   2  12 274.692 1101.00   2
   0   3  -9-230.377 733.652   2
   0   3  -8 162.720 665.607   2
   0   3  -5 844.084 507.280   2
   0   3  -4 1334.48 369.322   2
   0   3  -3 13235.2 295.671   2
   0   3  -2 699.738 147.702   2
   0  -3   1 17530.4 204.566   2
   0   3   0 867.305 171.830   2
   0  -3  -1 57.4469 203.329   2
   0   3   2 29.2444 176.204   2
   0   3   3 282.994 244.857   2
   0   3   4 680.950 225.822   2
   0  -3  -6 108.372 328.210   2
   0  -3  -7 6853.50 472.063   2
   0   3   8 3154.44 377.281   2
   0  -3 -10 208.655 505.756   2
   0  -3 -11 453.179 673.331   2
   0   3  12 590.249 983.658   2
   0   4  -8 538.883 760.798   2
   0  -4   7 178.997 540.294   2
   0   4  -6 1639.92 404.588   2
   0   4  -4 293.811 318.452   2
   0   4  -3 564.141 181.393   2
   0   4  -2 1871.49 200.964   2
   0   4   0 205.878 227.480   2
   0   4   1 410.681 169.278   2
   0  -4  -2 5273.39 251.978   2
   0  -4  -4 12161.3 549.929   2
   0  -4  -5 887.764 206.660   2
   0  -4  -6 19021.1 507.479   2
   0  -4  -8 177.904 373.772   2
   0  -4  -9 400.133 355.779   2
   0  -4 -10-36.6780 503.225   2
   0   4  12 982.191 1148.94   2
   0   5  -6 272.321 671.787   2
   0  -5   5 871.891 448.835   2
   0   5  -4 754.015 329.650   2
   0  -5   2-48.7474 373.208   2
   0   5  -1 151.494 278.286   2
   0   5   0 35.8659 246.591   2
   0  -5  -2 1182.50 132.988   2
   0  -5  -3 2632.80 271.236   2
   0  -5  -4 6445.15 373.004   2
   0  -5  -6 25074.0 888.841   2
   0  -5  -7 3466.48 342.328   2
   0  -5  -8 11254.9 797.520   2
   0  -5 -10 14.6601 689.641   2
   0  -5 -11 1109.77 777.710   2
   0   6  -6 166.376 740.950   2
   0   6  -4-27.6548 619.902   2
   0  -6   3 100.932 344.442   2
   0  -6   2 8294.48 446.587   2
   0  -6   0 12322.1 442.594   2
   0  -6  -1 1203.59 319.465   2
   0  -6  -2 5746.17 648.387   2
   0  -6  -3 14134.3 425.354   2
   0  -6  -4 2718.84 326.969   2
   0  -6  -5 5062.65 403.274   2
   0  -6  -7 638.319 766.573   2
   0  -6  -8 6127.63 761.412   2
   0  -6  -9 160.714 671.140   2
   0   6  11-447.139 1101.88   2
   0  -7   5 246.355 936.874   2
   0   7  -4 755.802 662.830   2
   0  -7   3 539.422 549.833   2
   0  -7   2 995.331 395.825   2
   0   7  -1 125.255 364.122   2
   0  -7  -1 376.773 569.966   2
   0  -7  -2 6396.74 718.834   2
   0  -7  -3 3643.60 544.399   2
   0  -7  -5 10800.5 663.709   2
   0  -7  -6 3199.20 607.566   2
   0  -7  -7 922.408 581.466   2
   0  -7  -9-251.498 684.538   2
   0  -7 -10 437.066 762.454   2
   0  -7 -11 986.271 1155.89   2
   0  -8   1 325.265 498.274   2
   0  -8   0 385.307 580.011   2
   0  -8  -1 143.321 531.947   2
   0  -8  -3 307.596 603.371   2
   0  -8  -4-305.630 500.005   2
   0  -8  -5-94.8154 520.550   2
   0   8   7-84.4222 580.528   2
   0  -8  -8-66.6616 574.975   2
   0  -8  -9 665.148 866.094   2
   0  -9  -1 81.5877 650.817   2
   0  -9  -2 563.679 607.575   2
   0  -9  -3-254.438 748.342   2
   0  -9  -5 1.87366 602.718   2
   0  -9  -6-269.981 656.835   2
   0  -9  -7 208.053 1019.67   2
   1  -9  -6 162.268 1124.25   2
   1  -9  -5 3415.96 1168.65   2
  -1   9   3 52.1212 1202.25   2
   1  -9  -2 1438.81 857.829   2
   1  -9   0-430.288 797.900   2
  -1   9  -1-447.464 1161.14   2
   1  -8  -8 444.624 1034.73   2
   1  -8  -6 125.037 623.076   2
   1  -8  -5 1298.42 595.645   2
   1  -8  -4 447.449 557.119   2
   1  -8  -2 350.200 740.623   2
   1  -8  -1 76.4759 573.047   2
   1  -8   0 114.776 591.202   2
   1  -8   2 1998.22 570.943   2
   1  -7  -8 1774.67 731.193   2
   1  -7  -7 5521.33 768.441   2
   1  -7  -6-97.8462 505.016   2
   1  -7  -4 260.477 482.808   2
   1  -7  -3 103.801 489.015   2
   1  -7  -2 511.599 605.784   2
   1  -7   0-33.8662 530.698   2
   1  -7   1-31.2853 478.450   2
   1  -7   2 517.161 465.902   2
  -1   7  -4 1983.07 637.906   2
   1  -7   5 1655.25 1037.56   2
   1  -6 -10 703.963 744.653   2
   1  -6  -9 5201.73 843.022   2
   1  -6  -8 161.962 688.511   2
   1  -6  -6 1480.13 471.265   2
   1  -6  -5 8991.84 549.329   2
   1  -6  -4 10627.0 464.685   2
   1  -6  -2 4365.32 648.470   2
   1  -6  -1 9535.73 733.208   2
   1  -6   0 1749.48 353.018   2
   1  -6   1 7294.98 780.842   2
   1  -6   2 617.784 366.544   2
  -1   6  -3 1661.22 411.411   2
  -1   6  -4 550.003 644.070   2
  -1   6  -5 1152.23 1135.98   2
  -1   6  -6-225.778 807.632   2
   1  -5 -11-38.1827 792.613   2
   1  -5 -10-218.509 742.527   2
   1  -5  -8 9.70806 633.606   2
   1  -5  -7 12148.0 815.813   2
   1  -5  -6 333.038 690.777   2
   1  -5  -4 1931.28 389.723   2
   1  -5  -3 3679.41 341.850   2
   1  -5  -2 623.740 138.398   2
   1  -5  -1 6931.20 148.359   2
  -1   5   0 16.1007 277.242   2
  -1   5  -1 9846.10 421.012   2
   1  -5   3 43.5038 340.331   2
  -1   5  -4-27.3629 384.919   2
  -1   5  -5 413.240 489.252   2
   1  -5   7 1747.59 780.572   2
   1  -4 -10 1384.64 703.890   2
   1  -4  -9-331.483 500.973   2
   1  -4  -7 12076.5 773.280   2
   1  -4  -6 442.738 533.307   2
   1  -4  -5 2360.58 290.626   2
   1  -4  -3 6111.93 376.064   2
   1  -4  -2 54.1385 122.224   2
   1  -4  -1 24.0028 134.674   2
   1  -4   1 4206.35 224.576   2
   1  -4   2 739.117 153.476   2
  -1   4  -3 4.17623 195.676   2
   1  -4   5 5770.27 431.122   2
  -1   4  -6 649.396 392.690   2
  -1   4  -7-139.343 438.419   2
   1  -3 -11-193.718 759.166   2
   1  -3  -9 246.470 463.700   2
   1  -3  -8 373.332 357.848   2
   1  -3  -7 3374.52 439.652   2
   1  -3  -5 9911.24 352.493   2
   1  -3  -4 21261.3 452.294   2
   1  -3  -3 22815.7 379.408   2
   1  -3  -1 7760.19 229.227   2
   1  -3   0 60.0393 143.124   2
   1  -3   1 4009.28 180.695   2
   1  -3   3 10827.4 278.671   2
  -1   3  -4 224.587 261.417   2
  -1   3  -5 317.737 410.898   2
  -1   3  -7 144.806 497.435   2
  -1   3  -8 258.814 541.172   2
  -1   3  -9 1801.65 778.645   2
   1  -2 -11 572.870 750.335   2
   1  -2 -10 1233.36 546.946   2
   1  -2  -9 250.115 384.083   2
   1  -2  -7 54.6794 330.201   2
   1  -2  -6 24.8954 303.445   2
   1  -2  -5 2036.00 337.270   2
   1  -2  -3 69.5973 239.766   2
   1  -2  -2 90930.1 568.259   2
   1  -2  -1 13474.8 325.693   2
  -1   2   0 60005.2 600.213   2
   1  -2   1 15605.5 198.508   2
  -1   2  -2 27518.2 265.983   2
   1  -2   3 462.406 166.893   2
   1  -2   4 15290.9 547.077   2
  -1   2  -5 949.815 250.126   2
  -1   2  -6 1517.84 223.377   2
   1  -2   9-30.4530 718.749   2
   1  -2  10 1129.10 811.396   2
  -1   1  11-30.5619 1036.62   2
   1  -1  -9 933.440 462.435   2
   1  -1  -8 4360.17 413.636   2
   1  -1  -7 2762.00 375.693   2
   1  -1  -5-101.504 225.671   2
   1  -1  -4 36970.1 390.000   2
  -1   1   3 1684.30 199.521   2
  -1   1   2 66900.2 485.417   2
  -1   1   1 1502.10 252.500   2
   1  -1   0 19584.1 196.557   2
  -1   1  -1 107285. 409.805   2
   1  -1   2 138.320 140.525   2
   1  -1   3 45531.5 370.189   2
  -1   1  -4 5978.77 243.350   2
  -1   1  -6 1450.42 286.172   2
   1  -1   7 18433.7 486.408   2
  -1   1  -8 322.061 640.192   2
  -1   1 -10 1580.15 788.119   2
  -1   1 -11-123.004 1267.16   2
  -1   0  11 138.303 1101.47   2
   1   0 -10 701.386 720.926   2
  -1   0   9 1299.38 761.966   2
  -1   0   8 1201.59 654.612   2
   1   0  -7 1075.81 420.351   2
   1   0  -6 967.734 233.634   2
   1   0  -5 5901.81 390.052   2
   1   0  -4 482.122 171.720   2
  -1   0   3 7873.48 206.784   2
  -1   0   2 45118.2 293.093   2
  -1   0   1 195868. 1284.79   2
  -1   0   0 7918.21 216.593   2
  -1   0  -1 57136.0 413.729   2
   1   0   2 607.377 167.501   2
  -1   0  -4 597.606 200.050   2
  -1   0  -5 118.546 211.470   2
   1   0   6-119.768 238.347   2
  -1   0  -8 3053.39 653.846   2
  -1   0  -9 2419.06 693.233   2
  -1   0 -10 514.962 753.981   2
   1   1  -9 3377.34 565.485   2
   1   1  -8 228.913 470.748   2
   1   1  -6 1327.25 147.563   2
   1   1  -5 594.747 142.914   2
   1   1  -4 26546.8 321.657   2
  -1  -1   2 12064.4 162.277   2
  -1  -1   1 136119. 453.540   2
  -1  -1   0 20672.2 174.795   2
  -1  -1  -2 20723.6 402.242   2
   1   1   3 41139.2 524.298   2
  -1  -1  -4 4962.16 429.396   2
  -1  -1  -6 3091.39 271.355   2
   1   1   7 261.717 523.496   2
  -1  -1  -8 35.4429 422.923   2
  -1  -1 -10 2956.56 776.031   2
  -1  -1 -11-541.540 776.057   2
   1   2 -10 1163.87 1186.03   2
   1   2  -8-86.8797 489.211   2
   1   2  -7 6999.41 561.304   2
   1   2  -6 1284.87 455.383   2
   1   2  -4 3420.01 270.043   2
   1   2  -3 3105.53 339.865   2
   1   2  -2 7948.54 177.249   2
   1   2  -1 1881.65 233.245   2
   1   2   0 4565.79 127.810   2
   1   2   1 12294.3 159.131   2
   1   2   2 31976.8 311.851   2
  -1  -2  -3 8561.44 466.078   2
  -1  -2  -4 44886.1 632.684   2
   1   2   5 3255.12 200.724   2
  -1  -2  -6 73.6936 191.214   2
  -1  -2  -7 1412.28 263.445   2
  -1  -2  -8 11207.8 414.324   2
  -1  -2  -9 270.429 572.428   2
   1   2  12 23.1116 1115.99   2
   1   3 -10 330.705 1127.50   2
   1   3  -9-193.565 752.201   2
   1   3  -8 1921.90 702.449   2
   1   3  -6 917.811 529.772   2
   1   3  -5 5542.26 503.089   2
   1   3  -4 3794.56 299.549   2
   1   3  -3 9971.75 487.174   2
  -1  -3   2 13459.8 286.476   2
  -1  -3   1 218.024 147.718   2
  -1  -3   0 5326.21 178.503   2
   1   3   1 45532.8 318.972   2
  -1  -3  -2 2568.74 180.123   2
   1   3   3 6.11399 234.789   2
  -1  -3  -4 15810.0 812.593   2
  -1  -3  -5 2125.60 337.650   2
  -1  -3  -6 8980.89 461.949   2
  -1  -3  -7 2302.83 272.335   2
  -1  -3  -9 726.869 571.998   2
  -1  -3 -10 5577.88 756.699   2
  -1  -3 -11 988.999 706.911   2
   1   4  -8-307.988 683.370   2
   1   4  -7-272.774 604.035   2
   1   4  -5 42.9854 397.495   2
   1   4  -4 9166.01 400.631   2
   1   4  -3 787.070 136.538   2
   1   4  -2 23108.5 473.754   2
  -1  -4   1 6545.50 201.189   2
   1   4   0 9563.33 172.616   2
   1   4   1 1256.68 120.938   2
  -1  -4  -3 11245.7 272.201   2
   1   4   4 4623.77 370.208   2
   1   4   5 679.717 283.935   2
  -1  -4  -7 153.649 371.545   2
  -1  -4  -8 3041.74 474.182   2
  -1  -4  -9 1058.99 462.134   2
   1   4  11 883.195 565.640   2
  -1  -4 -12 157.996 1288.77   2
   1   5  -7 502.782 723.721   2
   1   5  -6 2101.86 763.121   2
  -1  -5   5 84.5902 631.516   2
  -1  -5   3 930.615 275.421   2
   1   5  -2 1125.11 175.717   2
   1   5  -1 4813.57 167.685   2
   1   5   1 17849.7 462.610   2
   1   5   2 13.2702 121.668   2
   1   5   3 4770.59 218.259   2
  -1  -5  -5 1988.10 215.118   2
  -1  -5  -6 333.795 280.198   2
   1   5   7 12780.2 509.690   2
  -1  -5  -9 3806.71 738.227   2
  -1  -5 -10 619.600 660.000   2
  -1  -5 -11 283.678 763.790   2
   1   6  -5 1804.22 713.655   2
   1   6  -4 3350.17 706.699   2
  -1  -6   3 2402.74 399.288   2
   1   6  -1 4224.44 367.555   2
   1   6   0 130.336 303.395   2
   1   6   1 855.878 423.055   2
   1   6   2 2075.08 486.450   2
   1   6   3 1430.85 199.867   2
   1   6   4 111.401 234.967   2
  -1  -6  -5 3475.26 396.526   2
  -1  -6  -7 7276.65 716.948   2
  -1  -6  -8 653.258 601.002   2
  -1  -6  -9 3104.09 758.118   2
  -1  -6 -11 1937.83 800.529   2
  -1  -7   5 1403.72 1055.13   2
  -1  -7   3 199.113 533.423   2
  -1  -7   2 427.002 449.507   2
   1   7  -1 13386.6 518.350   2
   1   7   1 12526.6 656.848   2
  -1  -7  -2 2489.12 625.463   2
  -1  -7  -3 3726.04 661.847   2
  -1  -7  -4 2884.12 943.801   2
  -1  -7  -5 773.627 425.297   2
  -1  -7  -6 437.975 477.671   2
  -1  -7  -7 357.443 925.967   2
  -1  -7  -8 428.090 442.666   2
  -1  -7  -9 77.2822 697.047   2
  -1  -7 -10-298.667 777.382   2
  -1  -8   2-98.7628 796.328   2
  -1  -8   1 143.312 592.995   2
  -1  -8   0 1074.22 462.208   2
  -1  -8  -2 2962.40 645.465   2
  -1  -8  -3 1995.56 680.846   2
  -1  -8  -4 4703.58 630.349   2
  -1  -8  -6 532.829 538.127   2
  -1  -8  -7 262.244 565.342   2
  -1  -8  -8-207.397 630.989   2
  -1  -8 -10-181.298 1183.70   2
  -1  -9   0 169.713 665.563   2
  -1  -9  -1-15.7101 616.251   2
  -1  -9  -2 333.673 615.559   2
  -1  -9  -4 5132.83 824.417   2
  -1  -9  -5-574.910 587.984   2
  -1  -9  -6 1124.95 592.837   2
  -1  -9  -8 645.455 1149.77   2
   1  10   3 328.537 1098.28   2
   1  10   4-30.8298 1131.40   2
   2  -9  -3-55.6398 1087.33   2
   2  -9  -2 594.942 1099.74   2
   2  -8  -8 460.290 982.135   2
   2  -8  -6 2236.92 1042.04   2
   2  -8  -5 3246.43 679.887   2
   2  -8  -3 755.780 1160.19   2
   2  -8  -2 433.803 610.753   2
   2  -8  -1 142.869 621.909   2
   2  -8   1 163.469 623.544   2
   2  -8   2-461.246 799.062   2
   2  -7  -9 2204.13 1198.07   2
   2  -7  -8 1967.69 812.666   2
   2  -7  -7 2561.25 770.819   2
   2  -7  -5 192.846 543.995   2
   2  -7  -4 122.017 508.756   2
   2  -7  -3-99.4473 715.626   2
   2  -7  -1 38.3902 539.946   2
   2  -7   0 324.522 562.583   2
   2  -7   1 5551.68 645.183   2
  -2   7  -3 5658.91 738.250   2
  -2   7  -4 1059.67 675.373   2
  -2   7  -5 69.9348 1162.06   2
   2  -6 -10-245.014 1202.53   2
   2  -6  -9 1099.36 801.157   2
   2  -6  -7 2519.26 582.420   2
   2  -6  -6 1041.93 504.843   2
   2  -6  -5 43.8684 439.216   2
   2  -6  -3 155.538 467.959   2
   2  -6  -2 3868.43 735.745   2
   2  -6  -1 2557.35 641.738   2
   2  -6   1 385.609 371.724   2
   2  -6   2 523.663 365.252   2
  -2   6  -3 5748.89 536.602   2
  -2   6  -5 2525.41 635.648   2
  -2   6  -6 1564.08 669.319   2
   2  -5  -9 1196.85 739.086   2
   2  -5  -8 2626.96 726.683   2
   2  -5  -7 50.3206 602.814   2
   2  -5  -5 626.668 415.747   2
   2  -5  -4-12.6641 371.631   2
   2  -5  -3 570.403 365.878   2
   2  -5  -1 1895.13 373.430   2
   2  -5   0 25928.0 600.814   2
   2  -5   1 9615.50 467.783   2
  -2   5  -3 332.065 416.498   2
  -2   5  -4 457.364 411.910   2
  -2   5  -5 1517.91 992.227   2
  -2   5  -6 361.650 922.005   2
  -2   5  -7-194.793 614.365   2
   2  -4 -10 3.80469 780.728   2
  -2   4   9 158.000 640.764   2
   2  -4  -7-164.898 556.870   2
   2  -4  -6-4.45404 512.473   2
   2  -4  -4 114.308 310.095   2
   2  -4  -3 423.741 242.045   2
   2  -4  -2-40.7499 428.112   2
   2  -4   0 9799.66 322.408   2
   2  -4   1 3060.06 349.933   2
  -2   4  -2 13747.5 321.546   2
  -2   4  -4 516.277 284.289   2
  -2   4  -5 383.583 351.184   2
  -2   4  -6 12.0505 494.214   2
  -2   4  -8 327.001 587.773   2
  -2   4  -9 592.910 1126.97   2
   2  -3  -9 10.9542 434.121   2
   2  -3  -8 6339.82 596.115   2
   2  -3  -6 4798.40 603.915   2
   2  -3  -5 3511.05 573.331   2
   2  -3  -4 53.9945 304.449   2
   2  -3  -2 3107.75 392.980   2
  -2   3   1 1037.07 307.599   2
   2  -3   0 840.681 230.383   2
  -2   3  -2 1369.93 193.914   2
  -2   3  -3 668.629 234.248   2
  -2   3  -4 385.613 265.814   2
  -2   3  -6 221.190 433.907   2
  -2   3  -7 413.006 504.615   2
  -2   3  -8 183.056 534.776   2
  -2   3 -10-164.133 1078.22   2
  -2   2  11 489.738 977.462   2
   2  -2 -10-61.5435 574.470   2
   2  -2  -8 2907.38 435.408   2
   2  -2  -7 2436.41 379.915   2
   2  -2  -6 21480.7 578.917   2
  -2   2   4 6771.95 545.392   2
   2  -2  -3 70413.6 837.804   2
  -2   2   2 3097.56 475.539   2
   2  -2   0 2621.41 226.323   2
   2  -2   1 288.014 152.461   2
  -2   2  -2 300.365 206.371   2
  -2   2  -4 171.435 219.671   2
  -2   2  -5 0.70027 300.249   2
  -2   2  -6 271.303 323.930   2
  -2   2  -8 7231.10 633.342   2
  -2   2  -9 2286.77 610.697   2
  -2   2 -10 1303.47 754.871   2
   2  -1 -10 1794.76 600.871   2
   2  -1  -9 5738.54 627.842   2
   2  -1  -8 3159.23 427.547   2
   2  -1  -6 2190.78 349.494   2
   2  -1  -5 944.979 313.809   2
  -2   1   4 7790.45 406.282   2
   2  -1  -3-127.017 462.418   2
   2  -1  -2 367.304 243.437   2
   2  -1  -1 31904.7 480.059   2
  -2   1   0 728.557 221.475   2
  -2   1  -1-107.783 597.254   2
  -2   1  -2 3589.13 184.999   2
  -2   1  -3 4009.28 185.650   2
  -2   1  -4 22192.6 361.695   2
  -2   1  -6 26337.4 659.738   2
  -2   1  -7 1434.20 397.628   2
  -2   1 -10 493.264 781.950   2
  -2   1 -11 627.679 1242.29   2
   2   0 -10-31.2472 595.590   2
   2   0  -8 2008.11 533.045   2
   2   0  -7 5852.32 424.824   2
   2   0  -6 3439.72 369.052   2
   2   0  -5 3528.33 531.894   2
   2   0  -4 244.644 173.568   2
  -2   0   3 9335.78 248.409   2
  -2   0   2 27.0313 172.375   2
  -2   0   1 580.056 239.299   2
  -2   0   0 541.817 257.311   2
   2   0   1 12373.2 256.217   2
  -2   0  -2 2339.62 160.209   2
  -2   0  -3 29483.6 325.167   2
  -2   0  -4 4262.22 250.540   2
  -2   0  -5 203.813 193.833   2
  -2   0  -7 374.843 413.003   2
  -2   0  -8 30456.5 774.114   2
  -2   0  -9-173.637 651.285   2
  -2   0 -11 1768.97 881.685   2
   2   1 -10 2122.36 665.616   2
   2   1  -9 24.8367 562.790   2
   2   1  -7 299.170 545.273   2
   2   1  -6 352.139 431.424   2
   2   1  -5 9.36900 210.728   2
  -2  -1   4 2059.98 167.468   2
   2   1  -3 249.181 116.169   2
  -2  -1   2 13247.2 223.393   2
   2   1  -1 9810.56 205.155   2
  -2  -1   0 16816.3 293.055   2
  -2  -1  -1 22039.4 287.896   2
   2   1   2 14244.9 309.576   2
  -2  -1  -3 15665.6 468.192   2
  -2  -1  -5-61.5112 415.077   2
  -2  -1  -6 330.334 359.444   2
   2   1   7 459.466 384.722   2
  -2  -1  -9 238.054 438.776   2
  -2  -1 -10 2126.99 759.524   2
  -2  -1 -11-64.3390 803.301   2
  -2  -2   9 1373.16 965.795   2
   2   2  -8 2238.69 608.510   2
   2   2  -7 462.408 479.744   2
   2   2  -5 743.977 206.994   2
   2   2  -4 45.0075 100.235   2
  -2  -2   3 2087.27 203.294   2
  -2  -2   1 21892.6 354.534   2
  -2  -2   0 44258.9 299.610   2
   2   2   1 983.267 135.512   2
   2   2   3 5300.46 165.071   2
  -2  -2  -4 20817.1 948.391   2
  -2  -2  -5 7135.55 806.548   2
  -2  -2  -7 341.491 415.884   2
  -2  -2  -8-246.264 442.062   2
  -2  -2  -9 245.872 540.656   2
  -2  -2 -11 167.460 717.260   2
   2   2  12 857.172 1151.84   2
   2   3  -9 166.733 752.232   2
   2   3  -7 266.408 529.542   2
   2   3  -6 586.043 469.205   2
   2   3  -5 4009.16 495.416   2
   2   3  -3 1555.68 234.267   2
  -2  -3   2 634.708 211.791   2
   2   3  -1 21501.8 253.317   2
  -2  -3  -1 33022.7 271.763   2
   2   3   2 3535.23 147.666   2
   2   3   3 10476.0 235.959   2
  -2  -3  -4 7953.19 358.055   2
  -2  -3  -5 24157.4 370.621   2
  -2  -3  -6 1332.97 404.793   2
  -2  -3  -7 1071.71 608.101   2
  -2  -3  -8-149.202 928.099   2
  -2  -3  -9 649.812 581.102   2
  -2  -3 -10 5.07667 483.790   2
   2   4  -8-620.652 1045.16   2
   2   4  -7 128.929 688.782   2
   2   4  -5 7598.58 580.056   2
   2   4  -4 547.293 402.008   2
   2   4  -3 43528.6 322.156   2
   2   4  -2 3075.43 244.774   2
   2   4  -1 22509.3 321.572   2
  -2  -4   0 1660.18 175.280   2
  -2  -4  -1 11.7039 171.258   2
   2   4   2 26038.2 453.630   2
   2   4   3-4.54178 198.625   2
  -2  -4  -4 65.3195 220.344   2
  -2  -4  -5 2472.23 540.758   2
  -2  -4  -6 20.3012 237.197   2
  -2  -4  -7 209.676 140.607   2
  -2  -4  -8 791.259 450.245   2
  -2  -4 -10 1748.00 706.863   2
  -2  -4 -11 218.187 684.427   2
  -2  -4 -12 4183.32 898.616   2
  -2  -5   7 654.187 1140.66   2
   2   5  -6 1167.84 703.098   2
   2   5  -5-92.7879 979.921   2
   2   5  -3 12151.1 508.153   2
   2   5  -2-13.4106 197.221   2
  -2  -5   0 2463.77 228.466   2
   2   5   1 10151.1 295.282   2
   2   5   2 22.6458 201.326   2
  -2  -5  -4-62.3601 302.262   2
  -2  -5  -5 184.869 318.413   2
  -2  -5  -6 260.769 295.101   2
  -2  -5  -8-113.995 418.888   2
   2   5   9 848.448 448.603   2
  -2  -5 -10 260.243 509.237   2
  -2  -5 -12 1760.87 1380.25   2
  -2  -6   6 1102.17 1117.63   2
   2   6  -5 4547.43 840.318   2
  -2  -6   4 1.91917 651.722   2
   2   6  -2 1083.94 464.455   2
   2   6  -1-70.4499 287.281   2
   2   6   0 477.475 209.657   2
   2   6   2 1342.97 219.608   2
   2   6   3 484.288 213.093   2
  -2  -6  -4 3428.68 295.067   2
  -2  -6  -6 13201.0 519.743   2
   2   6   7 196.451 300.416   2
  -2  -6  -8 4597.88 555.765   2
  -2  -6 -10 2548.44 758.990   2
  -2  -6 -11 1859.01 880.596   2
  -2  -6 -12 268.446 1229.09   2
   2   7  -4 1426.91 779.050   2
  -2  -7   3 1302.50 562.802   2
  -2  -7   2 84.0190 497.858   2
   2   7   0 592.171 389.401   2
   2   7   1 463.405 401.395   2
   2   7   2 624.515 453.802   2
  -2  -7  -4 960.889 326.394   2
  -2  -7  -5 1097.06 357.793   2
  -2  -7  -6 2215.87 535.686   2
  -2  -7  -8 3376.11 559.941   2
  -2  -7  -9-4.46916 476.334   2
  -2  -7 -10 260.275 587.461   2
  -2  -8   4-12.2555 1014.92   2
  -2  -8   2 136.433 785.911   2
  -2  -8   1 47.4827 717.187   2
   2   8   0 683.757 549.679   2
  -2  -8  -2 408.105 553.707   2
  -2  -8  -3 3157.77 678.888   2
  -2  -8  -4 5136.66 747.754   2
  -2  -8  -5 56.9100 944.956   2
  -2  -8  -6 1442.59 562.534   2
  -2  -8  -7 185.426 564.118   2
  -2  -8  -8-396.338 945.176   2
  -2  -8  -9 325.862 720.947   2
  -2  -8 -10-79.6805 1048.23   2
  -2  -9   0 124.342 621.764   2
  -2  -9  -1 1370.32 748.792   2
  -2  -9  -3 9391.63 926.963   2
  -2  -9  -4 875.607 667.277   2
  -2  -9  -5 5643.99 699.474   2
  -2  -9  -7 146.276 601.765   2
  -2  -9  -8 795.581 743.471   2
  -2  -9  -9-263.059 1059.50   2
   2  10   5 3911.47 1284.15   2
   2  10   6-357.818 1120.54   2
   3  -7  -5 8.72231 767.441   2
   3  -7  -4 172.798 729.264   2
   3  -7  -2 626.642 1020.82   2
   3  -7  -1 1335.79 790.707   2
   3  -7   0 383.465 788.415   2
   3  -7   2 806.524 781.799   2
   3  -7   3 262.942 1117.30   2
   3  -6  -8 2232.02 1178.09   2
   3  -6  -7-51.8256 558.191   2
   3  -6  -6 443.121 623.625   2
   3  -6  -4 614.488 594.095   2
   3  -6  -3 5168.01 804.867   2
   3  -6  -2 966.846 722.633   2
   3  -6   0 162.137 486.479   2
   3  -6   1 1636.47 518.625   2
   3  -6   2 4041.46 611.081   2
  -3   6  -4 3492.85 683.900   2
  -3   6  -5 2291.64 659.338   2
   3  -6   6 91.7376 1160.51   2
   3  -5  -9 69.0970 791.788   2
   3  -5  -8 3426.35 789.196   2
   3  -5  -6 311.711 487.898   2
   3  -5  -5 2151.33 487.235   2
   3  -5  -4 198.567 416.849   2
   3  -5  -2 78.1808 597.716   2
   3  -5  -1 9982.10 812.135   2
   3  -5   0 783.231 364.092   2
   3  -5   2 26.7622 383.937   2
   3  -5   3 809.049 617.583   2
   3  -5   4 308.582 441.255   2
  -3   5  -6 123.808 616.927   2
  -3   5  -7 1378.85 824.023   2
  -3   4  10 926.163 1200.14   2
   3  -4  -8 703.897 678.365   2
   3  -4  -7-53.8805 646.275   2
   3  -4  -6 304.224 591.485   2
   3  -4  -4 1311.36 399.955   2
   3  -4  -3 2677.49 486.746   2
   3  -4  -2-200.452 436.437   2
   3  -4   0-140.837 363.034   2
   3  -4   1 21016.4 521.499   2
   3  -4   2 241.693 273.107   2
  -3   4  -3 6404.62 674.372   2
  -3   4  -4 1053.14 358.077   2
  -3   4  -5 145.155 411.095   2
  -3   4  -6 30.2204 898.773   2
  -3   4  -7 363.105 977.332   2
  -3   4  -8 803.587 1098.29   2
  -3   3  10 2607.37 1161.87   2
   3  -3  -9-21.9381 719.587   2
  -3   3   8 1474.47 657.642   2
   3  -3  -6 243.160 551.947   2
   3  -3  -5 3841.37 611.936   2
   3  -3  -4-57.9289 742.706   2
   3  -3  -3 838.979 498.053   2
   3  -3  -2 199.218 317.927   2
  -3   3   1 706.522 755.042   2
   3  -3   0 3121.26 478.042   2
  -3   3  -1 10873.0 324.682   2
   3  -3   2 5506.08 389.697   2
  -3   3  -3 5597.11 327.806   2
   3  -3   5 1883.58 319.881   2
  -3   3  -6 4353.70 511.253   2
  -3   3  -7-17.9132 468.398   2
  -3   2   9 56.1316 999.803   2
   3  -2  -8 5211.54 782.478   2
   3  -2  -7 7578.24 591.048   2
   3  -2  -5 3465.08 883.463   2
   3  -2  -4 4428.05 480.322   2
   3  -2  -3 638.920 482.960   2
   3  -2  -1 2520.93 271.468   2
   3  -2   0 2322.30 267.616   2
   3  -2   1 395.697 179.916   2
  -3   2  -3 1195.07 280.586   2
  -3   2  -4 213.999 264.271   2
   3  -2   5 613.967 332.971   2
   3  -2   7 4159.93 521.610   2
  -3   2  -8 28.8437 495.086   2
  -3   2  -9 345.221 747.000   2
  -3   1  10 3074.51 1203.04   2
   3  -1  -9 7.88350 733.495   2
   3  -1  -7 2785.93 499.305   2
   3  -1  -6 6210.72 510.861   2
  -3   1   5 6493.08 483.958   2
   3  -1  -3 2514.21 447.079   2
   3  -1  -2 21470.7 713.349   2
   3  -1  -1 5905.02 249.649   2
   3  -1   1 2804.67 300.663   2
   3  -1   2 9808.96 316.184   2
  -3   1  -3 123.984 194.467   2
   3  -1   5 1297.78 267.029   2
  -3   1  -6 34.6269 324.493   2
  -3   1  -7 1415.51 370.513   2
   3  -1   9 4929.33 629.813   2
  -3   1 -10 461.260 801.875   2
   3   0  -9 257.118 595.196   2
   3   0  -8 5471.81 668.882   2
   3   0  -7 48.0372 506.609   2
   3   0  -5 76.2679 307.017   2
  -3   0   4 200.915 238.588   2
  -3   0   3 3305.58 289.844   2
   3   0  -1 444.749 191.693   2
   3   0   0 1747.95 338.078   2
   3   0   1 4881.14 490.938   2
   3   0   3 6918.50 254.968   2
   3   0   4 2684.87 284.481   2
   3   0   5 17850.9 365.676   2
  -3   0  -6 1730.16 367.375   2
  -3   0  -7 14525.5 634.955   2
  -3   0  -8 875.442 471.929   2
  -3   0 -11 176.874 1238.26   2
  -3  -1  10 2010.85 1156.93   2
   3   1  -9 545.814 617.588   2
   3   1  -7 367.698 525.599   2
  -3  -1   6 4510.11 557.467   2
   3   1  -5 1544.59 244.350   2
  -3  -1   3 1629.37 251.098   2
   3   1  -2 528.688 211.312   2
   3   1  -1 17345.9 355.478   2
  -3  -1   0 12643.3 363.387   2
  -3  -1  -1 87.4368 159.201   2
   3   1   2 22370.4 411.662   2
   3   1   4 8939.55 264.861   2
   3   1   5 6696.42 550.891   2
  -3  -1  -6 1492.19 153.789   2
  -3  -1  -8 1169.96 478.024   2
  -3  -1  -9 4387.04 551.969   2
  -3  -1 -10 1472.40 770.367   2
   3   2  -9 596.543 802.835   2
   3   2  -8 448.810 589.667   2
  -3  -2   6 251.504 814.584   2
   3   2  -5 7417.29 422.718   2
  -3  -2   4 1005.37 326.108   2
   3   2  -3 5027.58 581.343   2
   3   2  -2 4693.34 474.319   2
  -3  -2   1 17505.6 268.581   2
  -3  -2   0 3598.18 202.809   2
   3   2   1 22959.0 725.958   2
   3   2   2 2233.12 134.558   2
   3   2   3 4287.36 342.955   2
  -3  -2  -4 7330.31 196.825   2
  -3  -2  -5 2167.75 184.043   2
  -3  -2  -6-38.8218 486.167   2
   3   2   7 1509.95 570.639   2
  -3  -2  -8 1015.26 472.268   2
  -3  -2 -10 2968.47 566.374   2
   3   2  11-97.4780 745.414   2
   3   2  12 1258.88 1251.95   2
  -3  -3   8-399.450 1074.25   2
   3   3  -7 1794.50 573.576   2
   3   3  -6 742.391 541.041   2
   3   3  -4 402.264 303.737   2
   3   3  -3 1917.24 374.105   2
   3   3  -2 10760.8 542.056   2
  -3  -3   0 38235.7 485.896   2
   3   3   1 10671.3 298.912   2
   3   3   2 7582.73 227.330   2
   3   3   4 16561.0 285.255   2
   3   3   5 5665.29 303.772   2
  -3  -3  -6 6675.88 350.680   2
  -3  -3  -8 1306.45 486.323   2
  -3  -3  -9 2322.59 526.893   2
  -3  -3 -10-248.882 532.301   2
   3   3  12 496.039 1137.87   2
   3   4  -8 607.245 1077.42   2
   3   4  -6 943.578 562.658   2
   3   4  -5 2480.36 536.455   2
   3   4  -4 7064.37 578.895   2
  -3  -4   2 2467.04 382.732   2
   3   4  -1 198.248 301.196   2
   3   4   0 4048.15 247.087   2
   3   4   2 7236.50 249.387   2
  -3  -4  -3 526.361 189.867   2
   3   4   4 13829.1 315.007   2
  -3  -4  -6 8091.52 447.096   2
  -3  -4  -7 231.462 394.509   2
   3   4   8 1283.11 481.150   2
  -3  -4  -9 1498.36 982.567   2
  -3  -4 -10 1370.00 542.523   2
   3   4  11-6.91203 564.745   2
   3   5  -6-331.572 780.722   2
   3   5  -4 7211.73 518.283   2
  -3  -5   3 276.891 359.185   2
   3   5  -2 24106.8 660.971   2
  -3  -5   0 10973.8 354.456   2
   3   5   1 437.505 210.033   2
   3   5   2 5231.83 331.935   2
  -3  -5  -3 1408.55 360.981   2
  -3  -5  -4 430.084 298.428   2
  -3  -5  -5 233.245 305.563   2
  -3  -5  -6 716.713 754.624   2
  -3  -5  -7 6477.16 489.879   2
   3   5   8 251.439 395.375   2
  -3  -5  -9 342.547 601.534   2
   3   5  11 472.434 594.630   2
   3   5  12 1065.74 1151.94   2
   3   6  -5 1217.78 770.340   2
   3   6  -4-247.558 949.912   2
  -3  -6   2 2590.16 576.916   2
   3   6  -1 1542.92 317.700   2
   3   6   1 3580.44 333.071   2
   3   6   2 1920.85 329.875   2
  -3  -6  -3 15.8554 303.192   2
  -3  -6  -5 9304.97 472.643   2
  -3  -6  -6 263.425 341.002   2
  -3  -6  -7 557.198 378.149   2
  -3  -6  -9 325.930 495.716   2
  -3  -6 -10 912.693 728.642   2
  -3  -6 -11-357.923 1156.71   2
   3   7  -4 296.598 1182.41   2
   3   7  -3 854.431 1031.11   2
   3   7  -1 94.1583 595.299   2
   3   7   0 89.4932 455.764   2
   3   7   1 1910.32 383.016   2
  -3  -7  -3 3933.34 423.044   2
  -3  -7  -4 120.234 341.589   2
  -3  -7  -5 2349.70 385.356   2
  -3  -7  -7 12178.9 579.884   2
  -3  -7  -8 29.5160 418.792   2
  -3  -7  -9 1726.63 500.963   2
  -3  -7 -11 325.864 1087.61   2
  -3  -8   2 190.099 760.277   2
  -3  -8   1 685.681 713.028   2
   3   8   1 300.965 513.091   2
   3   8   2 155.696 583.961   2
  -3  -8  -3 2678.37 622.170   2
  -3  -8  -5 1822.10 515.039   2
  -3  -8  -6 985.453 531.360   2
  -3  -8  -7 836.348 558.382   2
  -3  -8  -9 460.624 574.548   2
   3   9   0-110.700 1126.24   2
  -3  -9  -1 1329.57 623.641   2
  -3  -9  -2 13.1278 1037.31   2
  -3  -9  -3 345.620 918.364   2
  -3  -9  -4 2405.66 737.292   2
  -3  -9  -5 580.520 687.479   2
  -3  -9  -6 474.140 681.627   2
  -3  -9  -7 45.3542 598.246   2
  -3  -9  -8-108.023 761.522   2
  -3 -10  -5 1220.15 1193.69   2
  -3 -10  -6 4527.58 886.871   2
  -3 -10  -8 1404.17 1155.73   2
   4  -7  -2 1492.36 1137.16   2
   4  -7  -1 5614.16 1415.78   2
   4  -7   0 1423.54 1196.62   2
  -4   6   4-294.101 1204.59   2
   4  -6  -3-317.429 805.027   2
   4  -6  -1 2369.15 762.871   2
   4  -6   0 162.591 755.224   2
   4  -6   1 485.504 756.169   2
   4  -5  -7 855.535 1078.94   2
   4  -5  -6 409.768 722.255   2
   4  -5  -5 490.273 654.245   2
  -4   5   3 1534.25 1033.22   2
   4  -5  -2 903.390 718.739   2
   4  -5  -1 1115.11 698.144   2
   4  -5   1-146.290 673.373   2
   4  -5   2-67.9426 527.124   2
   4  -5   3 259.289 463.304   2
   4  -5   5 632.920 798.678   2
   4  -5   6 2553.79 1231.19   2
   4  -4  -8 1977.06 847.499   2
   4  -4  -7 5629.60 850.415   2
   4  -4  -5 2.48436 661.391   2
   4  -4  -4 956.367 639.407   2
  -4   4   3 18.5613 842.346   2
  -4   4   1 198.297 668.625   2
   4  -4   0 405.886 479.435   2
   4  -4   1 109.795 491.385   2
   4  -4   3-15.0130 419.165   2
   4  -4   4 84.3336 548.827   2
   4  -4   5 2047.55 743.316   2
   4  -4   7 1553.21 1160.53   2
  -4   3   9 1373.77 1133.80   2
   4  -3  -7 213.916 575.001   2
   4  -3  -6 208.808 654.172   2
   4  -3  -5 8.76528 586.315   2
   4  -3  -3 239.608 352.014   2
   4  -3  -2 3594.36 371.119   2
   4  -3  -1 309.762 299.617   2
   4  -3   0 15024.8 613.260   2
   4  -3   1 2431.64 482.378   2
   4  -3   2 1975.00 369.375   2
   4  -3   3 7456.96 511.389   2
   4  -3   5 2843.33 396.992   2
  -4   3  -6 739.112 610.733   2
  -4   2   9 1996.32 1273.16   2
   4  -2  -8-23.9071 818.688   2
  -4   2   7 980.207 1034.77   2
   4  -2  -5 576.545 564.182   2
   4  -2  -4 300.993 538.603   2
   4  -2  -3 386.235 897.294   2
   4  -2  -2 66.9165 287.542   2
   4  -2  -1 67.6601 176.275   2
   4  -2   0 18496.6 879.205   2
   4  -2   2 13146.8 541.200   2
   4  -2   3 8179.88 477.653   2
   4  -2   4 149.551 346.957   2
   4  -2   6-35.9290 478.557   2
   4  -2   7 2006.84 688.428   2
   4  -2   8 80.3337 699.700   2
  -4   1   8-33.7261 1043.45   2
   4  -1  -7 286.580 748.830   2
   4  -1  -6 555.765 692.849   2
  -4   1   4 3196.73 1027.51   2
   4  -1  -3 13153.5 703.038   2
   4  -1  -2 18091.6 783.408   2
   4  -1   0 1231.24 539.864   2
   4  -1   1 3284.14 336.290   2
   4  -1   2 6060.75 323.245   2
   4  -1   4 951.738 311.520   2
  -4   1  -5 1247.16 372.886   2
   4  -1   6 9.11469 456.999   2
  -4   1  -8 60.0784 694.215   2
   4  -1   9 503.209 739.066   2
  -4   1 -10 741.470 1067.28   2
  -4   0   9 840.979 1158.56   2
   4   0  -8-139.280 811.587   2
   4   0  -6-47.4665 644.073   2
   4   0  -5-67.5496 473.481   2
  -4   0   4 1876.12 383.089   2
   4   0  -2 184.658 265.196   2
   4   0  -1 16961.3 704.027   2
   4   0   0 9869.85 632.555   2
   4   0   2 617.494 237.801   2
   4   0   3 5989.13 234.148   2
  -4   0  -4 63.2626 313.179   2
  -4   0  -6 157.194 319.872   2
   4   0   7 699.953 474.746   2
   4   0   8-275.085 509.069   2
   4   0  10-109.483 752.952   2
   4   1  -8 278.881 786.423   2
   4   1  -7 298.143 702.966   2
   4   1  -6 1174.12 685.313   2
  -4  -1   4 1731.04 557.517   2
  -4  -1   3 557.900 305.910   2
   4   1  -2 17556.9 441.797   2
  -4  -1   0 781.865 171.018   2
  -4  -1  -1 230.955 400.104   2
  -4  -1  -2 1866.83 144.757   2
   4   1   4 937.510 533.966   2
   4   1   5 811.311 499.086   2
   4   1   6 2575.23 592.812   2
   4   1   8 756.336 493.741   2
   4   1   9 165.767 501.247   2
  -4  -2   8-444.652 1078.91   2
   4   2  -6 6042.57 824.365   2
  -4  -2   5 322.614 615.520   2
  -4  -2   4 8681.11 640.722   2
   4   2  -2 232.934 213.904   2
  -4  -2   1 788.903 243.294   2
   4   2   0 5209.19 413.676   2
  -4  -2  -2-39.4494 247.135   2
  -4  -2  -3 28.7557 141.409   2
  -4  -2  -4 474.173 451.210   2
   4   2   5 5454.38 397.163   2
  -4  -2  -6 4776.18 310.268   2
   4   2   7 572.826 544.251   2
  -4  -2  -9 404.011 527.973   2
  -4  -2 -10 303.377 586.019   2
  -4  -2 -11 1646.60 829.325   2
   4   3  -7 1200.27 768.252   2
  -4  -3   5-403.843 973.899   2
   4   3  -4 6250.88 508.568   2
  -4  -3   3 237.769 483.959   2
  -4  -3   1 870.194 158.470   2
  -4  -3   0 1988.00 261.396   2
  -4  -3  -1 5628.55 260.847   2
   4   3   3 11693.1 329.596   2
  -4  -3  -4 1143.73 294.866   2
  -4  -3  -5 561.286 302.569   2
  -4  -3  -6 1725.29 243.254   2
   4   3   7 3043.83 615.115   2
   4   3   8 3643.70 693.472   2
  -4  -3  -9 185.940 521.605   2
  -4  -3 -11 1364.88 669.434   2
   4   4  -6 1165.16 759.540   2
   4   4  -5 221.749 677.846   2
   4   4  -3 222.967 416.498   2
  -4  -4   2 324.128 482.931   2
  -4  -4   1 517.316 404.298   2
  -4  -4  -1 3471.12 255.907   2
   4   4   2 841.376 300.057   2
   4   4   3 36311.5 657.089   2
   4   4   5 33077.3 615.242   2
   4   4   6 892.011 240.023   2
   4   4   7 1304.40 617.522   2
   4   4   9 33.2077 536.875   2
  -4  -4 -10 931.366 577.025   2
  -4  -4 -11 237.194 618.915   2
   4   5  -5 529.699 710.156   2
   4   5  -4 338.660 497.163   2
  -4  -5   3 1120.20 492.769   2
   4   5  -1 723.527 366.522   2
   4   5   0 1162.71 367.486   2
  -4  -5  -1 3185.22 390.336   2
  -4  -5  -3-146.269 330.293   2
   4   5   4 201.419 279.894   2
   4   5   5 18875.5 528.120   2
   4   5   7 5753.08 745.026   2
   4   5   8 100.409 630.098   2
   4   5   9 303.558 643.954   2
  -4  -5 -11 71.1093 626.360   2
   4   5  12-193.445 831.188   2
   4   6  -3 3396.30 740.381   2
  -4  -6   2 567.415 408.624   2
   4   6  -1 1254.92 458.407   2
   4   6   1 2876.41 417.040   2
   4   6   2 700.990 399.290   2
   4   6   3 12248.6 592.454   2
   4   6   4 1234.48 344.717   2
   4   6   5 827.165 323.444   2
   4   6   6 144.816 351.269   2
  -4  -6  -7 839.665 856.299   2
  -4  -6  -8 767.681 630.010   2
   4   6   9 309.730 662.478   2
   4   6  10 260.191 765.807   2
   4   7  -3 1623.67 1031.90   2
  -4  -7   2 821.198 911.229   2
  -4  -7   1 664.479 652.864   2
   4   7   0 856.935 455.414   2
   4   7   2 3402.02 518.604   2
   4   7   3 119.560 347.580   2
   4   7   4 136.889 327.295   2
  -4  -7  -6 1151.25 387.332   2
  -4  -7  -7-517.677 521.404   2
  -4  -7  -8 245.386 535.951   2
   4   7  10 698.442 664.001   2
  -4  -7 -11-597.432 1191.68   2
   4   8  -2 203.950 979.360   2
  -4  -8   0 430.325 709.706   2
   4   8   1-180.130 516.324   2
   4   8   2 604.167 525.528   2
   4   8   4 371.065 486.523   2
  -4  -8  -5 150.566 493.481   2
  -4  -8  -6 262.326 507.518   2
  -4  -8  -8-175.404 530.857   2
  -4  -8  -9 1867.91 618.737   2
  -4  -8 -10-504.165 1033.22   2
   4   9   0 768.821 1040.11   2
   4   9   2 642.792 580.974   2
  -4  -9  -3-180.767 614.148   2
  -4  -9  -4-118.486 994.744   2
  -4  -9  -6 303.090 551.817   2
  -4  -9  -7 563.280 722.303   2
   4   9   8 729.249 1106.21   2
  -4 -10  -5 1278.58 1113.17   2
  -4 -10  -6 227.595 1083.84   2
   5  -6  -1 4091.65 1192.38   2
   5  -5  -6-410.158 1146.46   2
  -5   5   3 65.2661 1185.67   2
   5  -5  -2 3519.87 876.094   2
   5  -5   0 1291.14 1001.03   2
  -5   5  -1 680.160 795.012   2
   5  -5   2-788.068 1119.00   2
   5  -4  -5 257.030 723.859   2
  -5   4   4 1348.43 750.775   2
  -5   4   2 32.0116 923.058   2
   5  -4  -1 234.146 587.356   2
   5  -4   0 1804.01 578.671   2
  -5   4  -2 194.466 702.741   2
   5  -4   3 9.19119 603.166   2
  -5   4  -4 157.434 602.626   2
   5  -3  -6 146.625 1105.02   2
  -5   3   4 2369.68 974.291   2
  -5   3   3-100.453 684.439   2
  -5   3   2 6276.43 820.744   2
  -5   3   0 207.406 666.126   2
   5  -3   1 626.268 489.225   2
   5  -3   2 110.150 659.874   2
  -5   3  -4 209.807 541.760   2
   5  -3   5 19.3492 593.966   2
   5  -3   6 191.381 838.348   2
   5  -2  -6 1943.65 825.330   2
   5  -2  -5 55.4638 813.719   2
  -5   2   4 2850.62 701.061   2
   5  -2  -2 1698.38 652.871   2
   5  -2  -1 9478.29 812.593   2
   5  -2   0 8290.87 1211.77   2
   5  -2   2 3200.78 414.024   2
   5  -2   3 408.215 491.672   2
  -5   2  -4 3228.29 946.101   2
   5  -2   6 1213.39 546.898   2
   5  -2   7 132.605 697.673   2
  -5   2  -8 641.063 984.010   2
  -5   1   7-555.005 1212.89   2
  -5   1   6-346.124 1009.77   2
  -5   1   4 10321.7 641.661   2
   5  -1  -3 607.495 549.242   2
   5  -1   0 1989.64 591.849   2
   5  -1   1 6734.19 734.286   2
   5  -1   2 5805.67 649.346   2
  -5   1  -3 1031.41 819.145   2
   5  -1   4 6111.11 731.656   2
   5  -1   5 149.422 605.710   2
   5  -1   7 851.049 661.069   2
   5  -1   8 91.3588 742.749   2
  -5   1  -9-530.375 1138.46   2
  -5   0   7 2093.48 1093.69   2
   5   0  -6 1220.71 724.468   2
   5   0  -5-81.4530 549.481   2
  -5   0   3 1367.04 1046.97   2
  -5   0   2 17851.5 681.171   2
  -5   0   1 2393.37 486.093   2
   5   0   1-86.5400 435.028   2
   5   0   2 185.278 594.572   2
   5   0   3 206.062 530.840   2
   5   0   5 982.235 619.683   2
   5   0   6 1073.77 643.137   2
   5   0   7-158.946 638.765   2
   5   0   9 13.6013 790.495   2
  -5   0 -10 231.069 1185.52   2
  -5  -1   5 118.099 668.912   2
  -5  -1   4 179.320 612.763   2
  -5  -1   3 1374.63 603.652   2
  -5  -1   1 1787.66 423.747   2
  -5  -1   0 9363.00 551.109   2
  -5  -1  -1 2421.27 490.278   2
  -5  -1  -3 1170.70 466.864   2
   5   1   4 207.833 572.237   2
   5   1   5 1380.61 668.846   2
   5   1   7 478.861 654.195   2
   5   1   8 177.466 687.974   2
   5   1   9-203.786 581.227   2
   5   2  -6-133.127 814.690   2
   5   2  -5 290.577 742.974   2
  -5  -2   3-268.708 585.858   2
  -5  -2   2-78.3845 571.299   2
  -5  -2   1 715.310 363.135   2
  -5  -2  -1 1420.86 468.594   2
  -5  -2  -2 1134.56 473.297   2
  -5  -2  -3 5842.12 524.873   2
  -5  -2  -5-21.0029 391.102   2
   5   2   6 49.6180 647.159   2
  -5  -2  -7 2550.50 1069.07   2
   5   2   9 446.833 601.343   2
   5   2  10 246.512 636.481   2
   5   3  -5 2966.69 804.291   2
  -5  -3   4 371.811 713.281   2
  -5  -3   3 1461.68 565.821   2
  -5  -3   1 975.329 541.855   2
  -5  -3   0 197.982 342.262   2
  -5  -3  -1 4615.62 327.929   2
   5   3   2 2244.21 317.373   2
  -5  -3  -3-113.574 450.514   2
  -5  -3  -4 2363.78 335.573   2
  -5  -3  -5-40.7356 495.538   2
   5   3   6 10603.4 898.582   2
   5   3   7 2386.90 703.656   2
   5   3   8 1804.58 703.290   2
   5   3  10 1485.38 626.510   2
   5   3  11 1048.95 850.650   2
   5   4  -6 68.8388 1159.21   2
  -5  -4   4-65.4841 931.808   2
  -5  -4   3 390.870 869.326   2
  -5  -4   2 350.498 561.923   2
  -5  -4   0-29.7765 331.775   2
   5   4   1 102.082 305.171   2
  -5  -4  -2 7173.08 349.154   2
   5   4   4 11356.2 473.149   2
  -5  -4  -5 300.142 318.814   2
   5   4   6 88.2241 439.998   2
   5   4   8 1093.28 689.926   2
   5   4   9 770.346 709.014   2
   5   4  10 526.233 582.554   2
   5   5  -5 886.375 1057.05   2
   5   5  -4 438.513 790.396   2
   5   5  -2 244.503 637.748   2
  -5  -5   1 3315.62 439.648   2
   5   5   0-5.48671 385.829   2
  -5  -5  -2 1750.58 324.561   2
  -5  -5  -3-116.125 437.433   2
   5   5   4 19957.9 603.949   2
   5   5   6 11389.2 651.872   2
   5   5   7 38.2935 489.231   2
   5   5   8 1963.11 568.749   2
   5   5  10 281.328 631.258   2
   5   5  11-446.130 829.219   2
   5   6  -4 1186.51 1103.78   2
   5   6  -3 1027.22 765.841   2
   5   6  -2 647.233 540.851   2
   5   6   0 421.265 414.098   2
   5   6   1 1379.10 415.991   2
   5   6   2 807.074 353.384   2
  -5  -6  -4 482.975 457.697   2
   5   6   5 744.650 471.822   2
   5   6   6 2378.64 513.900   2
   5   6   8 523.837 566.157   2
   5   6   9 722.226 563.711   2
   5   6  10-69.8480 643.111   2
   5   7  -2 1188.57 1074.27   2
  -5  -7   1-275.765 582.494   2
   5   7   0 752.731 923.367   2
   5   7   2 993.723 513.258   2
   5   7   3 443.224 620.730   2
   5   7   4 530.997 632.502   2
  -5  -7  -5 80.9291 825.841   2
   5   7   6 269.002 527.654   2
   5   7   7 43.7899 554.022   2
  -5  -7  -8-288.756 1001.72   2
  -5  -7  -9 2262.05 933.596   2
  -5  -7 -10 984.347 806.492   2
  -5  -8   0 402.446 694.213   2
  -5  -8  -1 2312.80 750.171   2
   5   8   2 279.594 927.600   2
  -5  -8  -3 1335.40 750.558   2
   5   8   4-103.843 1010.15   2
   5   8   5 1518.76 1147.43   2
  -5  -8  -6 312.075 857.510   2
   5   8   7 1490.70 574.762   2
  -5  -8  -8 142.932 677.917   2
  -5  -8  -9 145.335 693.319   2
  -5  -9  -3-59.5185 797.326   2
   5   9   5-71.2634 1255.14   2
  -6   4   2 2084.16 1193.31   2
  -6   4   1 8486.81 1403.42   2
  -6   3   3 4648.66 893.182   2
  -6   3   1-661.462 1137.18   2
  -6   3   0 243.064 800.902   2
  -6   3  -1 864.413 829.113   2
  -6   3  -3 273.867 797.795   2
   6  -3   4 236.671 1165.21   2
   6  -3   5-256.109 808.963   2
  -6   2   3 1643.01 743.142   2
  -6   2   2 1625.67 724.997   2
   6  -2  -1 2519.50 721.614   2
   6  -2   1 348.100 691.252   2
   6  -2   2-120.429 758.866   2
   6  -2   3 581.673 591.008   2
   6  -2   5 94.1949 590.270   2
   6  -2   6 608.221 636.837   2
   6  -1  -5 2424.53 1209.69   2
  -6   1   4 567.237 734.649   2
  -6   1   3 2273.51 1219.63   2
   6  -1  -1 98.6365 650.225   2
   6  -1   0 619.880 683.181   2
   6  -1   3 3644.16 610.025   2
  -6   1  -4 3220.92 637.281   2
  -6   1  -5 3786.44 1083.12   2
   6  -1   7 534.947 662.823   2
  -6   1  -8 545.660 1128.87   2
  -6   0   3 1589.80 722.795   2
  -6   0   2 505.090 672.888   2
  -6   0   1 686.391 856.534   2
   6   0   1 238.299 635.524   2
   6   0   2 822.927 513.301   2
  -6   0  -4 1116.50 875.229   2
   6   0   5 4860.85 772.053   2
   6   0   6 1196.23 703.411   2
   6   0   8 307.816 776.601   2
  -6  -1   4 110.069 696.405   2
  -6  -1   2-108.142 1021.69   2
  -6  -1   1 1688.17 728.525   2
  -6  -1   0 2176.34 516.050   2
  -6  -1  -2 445.236 518.644   2
  -6  -1  -3 535.269 494.582   2
  -6  -1  -4 5493.79 607.136   2
   6   1   6 1634.06 691.510   2
   6   1   7 537.341 692.513   2
   6   1   8 155.114 743.517   2
  -6  -2   4 196.683 679.645   2
  -6  -2   3 5266.86 841.430   2
   6   2  -2-34.1391 653.253   2
  -6  -2   0 2459.72 688.839   2
  -6  -2  -1 663.198 458.425   2
  -6  -2  -2 14778.1 749.836   2
  -6  -2  -4 1844.71 536.724   2
   6   2   5 295.264 703.823   2
   6   2   6 971.944 705.438   2
   6   2   8-73.4983 790.499   2
   6   2   9 634.760 775.880   2
   6   2  10-457.168 1129.72   2
  -6  -3   4 377.780 810.316   2
  -6  -3   2 76.4270 668.186   2
  -6  -3   1 2366.45 672.773   2
  -6  -3   0 752.532 663.499   2
  -6  -3  -2 1265.78 519.951   2
  -6  -3  -3-75.5689 493.752   2
  -6  -3  -4 4219.17 566.240   2
   6   3   6 659.997 746.813   2
   6   3   7 653.512 753.055   2
  -6  -3  -8 764.023 953.070   2
   6   3  10 593.109 1214.94   2
   6   4  -4 4646.44 1371.96   2
  -6  -4   3 2517.74 1233.32   2
  -6  -4   2 103.163 1071.17   2
  -6  -4   0 1353.38 645.893   2
  -6  -4  -1-160.682 644.949   2
  -6  -4  -2 2540.76 912.786   2
   6   4   3 32.5753 963.468   2
  -6  -4  -4 79.0131 491.701   2
   6   4   5 39.4220 646.800   2
   6   4   7-115.599 780.067   2
   6   4   8 688.743 721.930   2
   6   4   9 2304.80 822.789   2
   6   5  -4 269.672 1159.98   2
  -6  -5   2 78.6099 1001.21   2
  -6  -5   1 760.374 661.225   2
  -6  -5  -1 580.271 649.171   2
  -6  -5  -2-135.016 534.311   2
  -6  -5  -3 1379.14 544.853   2
   6   5   5 800.179 738.017   2
   6   5   6-196.642 740.928   2
   6   5   7 1898.22 759.489   2
   6   5   9 741.509 862.718   2
  -6  -6   1-4.96388 1207.91   2
  -6  -6   0-179.805 728.250   2
  -6  -6  -1 271.483 721.571   2
  -6  -6  -3 3086.10 607.074   2
  -6  -6  -4 3.79852 501.986   2
   6   6   5 1825.62 737.531   2
   6   6   7 539.924 826.916   2
   6   6   8 973.768 817.168   2
  -6  -6  -9 1683.64 1155.64   2
  -6  -7  -1 171.439 717.394   2
  -6  -7  -2 31.1401 719.355   2
  -6  -7  -3 582.470 565.664   2
   6   7   5 1907.25 770.034   2
   6   7   6 200.275 789.196   2
   6   7   7 742.584 839.419   2
   6   8   3 868.550 1177.62   2
   6   8   4 180.069 1189.64   2
   6   8   5 1333.76 1188.73   2
  -6  -8  -7 542.123 1007.82   2
  -6  -8  -8 603.147 1126.74   2
  -7   2   0 1062.15 1108.88   2
  -7   2  -1 1397.81 1209.83   2
  -7   2  -2 2647.41 1228.34   2
  -7   2  -4-159.877 1128.73   2
  -7   1   1 109.163 1133.40   2
   7  -1   0 575.602 762.334   2
   7  -1   2 1097.25 852.508   2
   7  -1   3 840.651 846.631   2
  -7   1  -4 3894.08 903.961   2
   7   0  -3 566.422 1213.48   2
  -7   0   0 915.031 832.127   2
  -7   0  -1 142.020 598.934   2
  -7   0  -2-6.35469 681.634   2
   7   0   4 4859.66 743.042   2
   7   0   5 1546.90 803.476   2
   7   0   6 4267.43 948.851   2
  -7  -1   2-72.5389 842.465   2
  -7  -1   1-370.764 791.030   2
  -7  -1  -2 304.246 560.663   2
  -7  -1  -3 861.735 498.777   2
   7   1   5 1081.72 769.032   2
   7   1   6 5149.66 875.936   2
   7   1   7-18.6637 1259.67   2
   7   2  -3 1394.96 1091.55   2
  -7  -2   1 219.199 776.185   2
  -7  -2   0 499.786 762.515   2
  -7  -2  -1 1751.31 733.629   2
  -7  -2  -3 384.256 587.043   2
   7   2   4 214.598 802.425   2
   7   2   5-257.759 726.955   2
   7   2   7-351.112 1217.01   2
   7   3  -2 4702.78 1257.12   2
  -7  -3   1 1654.85 838.740   2
  -7  -3  -1 3694.59 820.397   2
  -7  -3  -2 477.121 691.621   2
  -7  -3  -3 2488.82 631.778   2
   7   3   5 97.3854 817.364   2
   7   3   6 1508.76 833.008   2
   7   3   7 1515.37 926.815   2
  -7  -4   1 262.198 792.038   2
  -7  -4   0 97.6352 802.182   2
  -7  -4  -1 874.608 741.636   2
  -7  -4  -3 759.079 578.404   2
   7   4   4-502.628 733.213   2
   7   4   5-297.049 789.306   2
   7   4   7 1236.02 1303.15   2
  -7  -5  -1 552.982 781.068   2
  -7  -5  -2 696.926 730.490   2
  -7  -5  -3 481.186 696.021   2
   7   5   5-68.4444 854.135   2
   7   5   6 490.339 853.965   2
  -7  -6  -2-101.036 764.178   2
  -7  -6  -3 104.929 720.526   2
   7   6   4 1635.63 875.355   2
  -7  -6  -6-564.764 1212.07   2
  -7  -7  -2-253.376 805.230   2
  -7  -7  -4 752.004 1183.53   2
  -7  -7  -5 543.654 1118.71   2
  -8  -1  -2 376.000 1084.90   2
  -8  -3  -2-206.721 1150.70   2
  -8  -4  -2 2105.80 1124.26   2
;
_shelx_hkl_checksum     41667
_shelx_res_file
;
    3230.res created by SHELXL-2014/7
TITL 3230 in P-1 #2
REM reset to P-1 #2
CELL 0.71073 6.046443 7.698668 9.589634 69.602 76.5186 74.912
ZERR 2 0.000782 0.000855 0.001103 0.0104 0.0105 0.0104
LATT 1
SFAC C H B N
UNIT 10 34 2 4
L.S. 4
PLAN  20
TEMP -100
BOND
MORE -1
BOND $H
CONF
fmap 2
acta 52
OMIT -3 54
OMIT 1 -4 -5
OMIT 0 -1 0
OMIT -1 -5 -5
OMIT 0 0 -1
OMIT 0 0 1
REM <olex2.extras>
REM <HklSrc "%D:\\Kristallstrukturen\\3230\\olex2_3230\\3230_twin1_hklf5.hkl">
REM </olex2.extras>
WGHT    0.049800
BASF   0.26329
FVAR      20.20481
N1    4    0.172752    0.176591    0.699885    11.00000    0.01964    0.01582 =
         0.01844   -0.00473   -0.00317   -0.00275
C3    1    0.233631   -0.004768    0.822788    11.00000    0.02447    0.01910 =
         0.01835   -0.00408   -0.00412   -0.00204
AFIX  23
H3A   2    0.275556    0.024628    0.904755    11.00000   -1.20000
H3B   2    0.095097   -0.063355    0.864842    11.00000   -1.20000
AFIX   0
N2    4    0.422247   -0.138952    0.773075    11.00000    0.02218    0.01873 =
         0.02605   -0.00721   -0.00441   -0.00146
C2    1    0.106217    0.135632    0.577012    11.00000    0.03108    0.02790 =
         0.02291   -0.00814   -0.00935   -0.00004
AFIX 137
H2A   2    0.238865    0.056838    0.532573    11.00000   -1.50000
H2B   2    0.059072    0.254492    0.499455    11.00000   -1.50000
H2C   2   -0.023287    0.068477    0.617745    11.00000   -1.50000
AFIX   0
C1    1    0.375121    0.270231    0.637378    11.00000    0.02587    0.02397 =
         0.03469   -0.00662    0.00070   -0.00712
AFIX 137
H1A   2    0.422986    0.295923    0.717946    11.00000   -1.50000
H1B   2    0.332753    0.389419    0.558870    11.00000   -1.50000
H1C   2    0.503567    0.187329    0.593948    11.00000   -1.50000
AFIX   0
C5    1    0.350974   -0.310183    0.781198    11.00000    0.03670    0.02297 =
         0.04207   -0.01313   -0.00551   -0.00192
AFIX 137
H5A   2    0.292380   -0.374487    0.886089    11.00000   -1.50000
H5B   2    0.484355   -0.394579    0.743222    11.00000   -1.50000
H5C   2    0.228418   -0.276243    0.719726    11.00000   -1.50000
AFIX   0
B1    3   -0.040501    0.312269    0.771294    11.00000    0.02838    0.02364 =
         0.02733   -0.00626   -0.00177    0.00263
C4    1    0.619956   -0.187794    0.852129    11.00000    0.02547    0.03169 =
         0.04036   -0.01068   -0.01018    0.00238
AFIX 137
H4A   2    0.669267   -0.072147    0.842902    11.00000   -1.50000
H4B   2    0.748326   -0.269751    0.807692    11.00000   -1.50000
H4C   2    0.574880   -0.254243    0.958813    11.00000   -1.50000
AFIX   0
H1D   2   -0.082945    0.442696    0.675824    11.00000    0.03218
H1E   2   -0.188592    0.233158    0.815458    11.00000    0.03379
H1F   2    0.023472    0.338268    0.863392    11.00000    0.03572
HKLF 5
REM  3230 in P-1 #2
REM R1 =  0.0409 for    1828 Fo > 4sig(Fo)  and  0.0769 for all    3232 data
REM     90 parameters refined using      0 restraints
END
WGHT      0.0499      0.0000
REM Highest difference peak  0.176,  deepest hole -0.219,  1-sigma level  0.038
Q1    1   0.2121  0.0890  0.7598  11.00000  0.05    0.18
Q2    1   0.5245 -0.1444  0.7810  11.00000  0.05    0.13
Q3    1  -0.1782  0.2411  0.8946  11.00000  0.05    0.13
Q4    1   0.4817 -0.0911  0.6835  11.00000  0.05    0.13
Q5    1   0.1966 -0.0720  0.5022  11.00000  0.05    0.13
Q6    1   0.2004  0.0432  0.9174  11.00000  0.05    0.13
Q7    1   0.1028 -0.0246  0.9146  11.00000  0.05    0.12
Q8    1  -0.0656  0.0828  0.5973  11.00000  0.05    0.12
Q9    1   0.3911 -0.1996  0.7580  11.00000  0.05    0.12
Q10   1  -0.0865  0.4226  0.6038  11.00000  0.05    0.12
Q11   1   0.7684 -0.2111  0.7634  11.00000  0.05    0.11
Q12   1   0.5543 -0.3607  1.0330  11.00000  0.05    0.11
Q13   1   0.4336  0.2333  0.7303  11.00000  0.05    0.11
Q14   1   0.6428 -0.2268  0.9817  11.00000  0.05    0.11
Q15   1   0.4367  0.0513  0.5727  11.00000  0.05    0.11
Q16   1   0.1527  0.1376  0.6596  11.00000  0.05    0.11
Q17   1  -0.3799  0.1531  0.9230  11.00000  0.05    0.10
Q18   1   0.7225 -0.3886  1.0557  11.00000  0.05    0.10
Q19   1   0.2797  0.2085  0.6864  11.00000  0.05    0.10
Q20   1   0.0346 -0.0531  0.5489  11.00000  0.05    0.10
;
_shelx_res_checksum     84823
