# Supplementary material for: Crystal structure of borated N,N,N′,N′-tetra­methyldi­amino­methane
Source: Acta Crystallogr E Crystallogr Commun. 2015 Sep 12;71(Pt 10):o743–4. doi: 10.1107/S2056989015016813 (PMC4647418; doi:10.1107/S2056989015016813)
Supplement: Supplementary file 2 [file e-71-0o743-Isup2.hkl]

data_I                                                                          
_shelx_title ' 3230 in P-1 No2' 
_shelx_refln_list_code          4                                               
_shelx_F_calc_maximum       46.45                                               
_exptl_crystal_F_000       132.00                                               
_reflns_d_resolution_high  0.7829                                               
                                                                                
loop_                                                                           
 _space_group_symop_operation_xyz                                               
 'x, y, z'                                                                      
 '-x, -y, -z'                                                                   
                                                                                
_cell_length_a     6.0464                                                       
_cell_length_b     7.6987                                                       
_cell_length_c     9.5896                                                       
_cell_angle_alpha  69.602                                                       
_cell_angle_beta   76.519                                                       
_cell_angle_gamma  74.912                                                       
                                                                                
_shelx_F_squared_multiplier     1.000                                           
                                                                                
loop_                                                                           
 _refln_index_h                                                                 
 _refln_index_k                                                                 
 _refln_index_l                                                                 
 _refln_F_squared_calc                                                          
 _refln_F_squared_meas                                                          
 _refln_F_squared_sigma                                                         
 _refln_observed_status                                                         
   0   0  -2       1355.57       1270.40         8.77 o                         
   0   0   3        188.98        179.29         0.78 o                         
   0   0  -4         16.76         17.13         0.59 o                         
   0   0  -5         77.04         74.60         0.83 o                         
   0   0   6          0.20          0.03         0.32 o                         
   0   0   7          0.16          0.33         0.59 o                         
   0   0  -8          5.35          4.19         1.57 o                         
   0   0  -9          3.55          3.07         1.27 o                         
   0   0  10          0.25          0.37         1.31 o                         
   0   0 -11          5.82          8.97         2.74 o                         
   0   0  11          5.92          5.56         2.68 o                         
   0  -1  10          1.88          3.07         1.92 o                         
   0   1  -9          0.67          0.84         1.26 o                         
   0  -1   8         23.27         20.73         1.48 o                         
   0   1  -7          6.85          7.20         1.16 o                         
   0   1  -6         30.46         33.25         1.38 o                         
   0  -1   5         13.70         13.89         0.75 o                         
   0   1  -4        107.52        112.71         1.35 o                         
   0   1  -3        269.50        278.46         1.38 o                         
   0  -1   2        599.69        550.21         2.26 o                         
   0  -1   2        814.01        732.34         2.87 o                         
   0   1  -1          3.89          5.69         0.26 o                         
   0  -1  -1         11.65         10.32         0.37 o                         
   0  -1  -2       1427.03       1279.98         9.28 o                         
   0   1   3          0.57          1.04         0.33 o                         
   0   1   4         28.64         31.48         0.52 o                         
   0   1   5          5.75          6.58         0.36 o                         
   0   1   6          2.93          3.83         0.45 o                         
   0  -1  -6          7.18          7.45         1.58 o                         
   0  -1  -7         20.82         18.72         0.59 o                         
   0   1   8          2.57          2.68         1.10 o                         
   0  -1  -9         20.64         19.64         2.67 o                         
   0   1   9         20.69         17.52         2.28 o                         
   0   1  10          2.22          2.88         1.83 o                         
   0  -1 -11          0.54          1.51         1.48 o                         
   0  -2  10          0.28          0.30         1.89 o                         
   0  -2   9          5.53          4.67         1.59 o                         
   0  -2   8         38.52         35.73         2.89 o                         
   0   2  -7          0.09         -0.08         1.37 o                         
   0   2  -6         36.01         32.49         2.70 o                         
   0  -2   5          4.31          3.48         1.19 o                         
   0   2  -4         34.98         41.78         2.47 o                         
   0  -2   4         47.48         55.82         2.51 o                         
   0   2  -3         98.93         95.52         0.78 o                         
   0   2  -2        527.25        527.42         1.90 o                         
   0   2  -1         61.16         61.07         0.59 o                         
   0   2   0        614.76        581.59         2.30 o                         
   0   2   0        878.94        849.76         3.37 o                         
   0   2   1          4.52          3.63         0.28 o                         
   0   2   2          9.16          8.27         0.61 o                         
   0  -2  -3          0.44          1.40         0.59 o                         
   0   2   4          1.68          1.17         0.45 o                         
   0   2   5          9.24          9.59         0.52 o                         
   0   2   6          9.32         11.39         0.59 o                         
   0   2   7         18.30         17.92         1.08 o                         
   0   2   7         29.58         28.27         1.02 o                         
   0   2   8          1.07          0.52         0.93 o                         
   0   2   9         76.75         78.56         2.83 o                         
   0   2  10          0.02          0.53         1.54 o                         
   0   2  11         19.74         21.44         2.92 o                         
   0   3  -9          1.37          1.40         1.67 o                         
   0  -3   8          0.76          2.05         1.50 o                         
   0   3  -7         57.01         54.03         2.73 o                         
   0  -3   6         22.88         19.03         2.01 o                         
   0  -3   5          9.41          6.63         1.35 o                         
   0  -3   4          7.27          8.20         1.24 o                         
   0   3  -3         81.47         84.47         1.76 o                         
   0  -3   3        117.79        126.65         1.50 o                         
   0   3  -2          5.33          4.40         0.44 o                         
   0  -3   1        116.86        126.11         0.85 o                         
   0   3   0          5.56          5.89         0.40 o                         
   0   3   1          0.82          0.63         0.60 o                         
   0   3   1          0.82          0.88         0.74 o                         
   0  -3  -2          0.54          0.43         0.58 o                         
   0   3   3          2.03          2.36         0.89 o                         
   0  -3  -4          4.85          4.70         0.87 o                         
   0   3   5         93.03         90.68         2.00 o                         
   0  -3  -6          1.61          1.27         0.74 o                         
   0   3   7         45.16         44.07         1.27 o                         
   0  -3  -8         19.89         20.26         0.95 o                         
   0  -3  -9          6.66          6.93         1.63 o                         
   0  -3 -10          0.00          0.87         1.61 o                         
   0   3  11          6.14          7.87         2.00 o                         
   0   4  -8          2.63          2.58         1.71 o                         
   0  -4   7          0.25          0.18         1.36 o                         
   0  -4   6          8.94         10.19         1.39 o                         
   0   4  -5          2.27          1.78         1.51 o                         
   0   4  -4          1.25          0.84         1.05 o                         
   0   4  -3          4.09          3.71         0.60 o                         
   0  -4   2         11.27         13.73         0.64 o                         
   0   4  -1         15.03         18.06         0.95 o                         
   0   4   0          1.46          0.97         0.51 o                         
   0   4   1          3.50          3.06         0.47 o                         
   0   4   2         29.74         33.71         0.97 o                         
   0   4   3         18.53         17.73         1.81 o                         
   0   4   4         82.35         78.48         0.65 o                         
   0  -4  -5          6.07          6.71         0.61 o                         
   0   4   6        131.80        138.52         1.80 o                         
   0   4   7         69.52         72.50         2.28 o                         
   0  -4  -8          2.53          2.22         0.88 o                         
   0  -4  -9          2.40          2.34         1.44 o                         
   0  -4 -10          0.50          0.15         1.48 o                         
   0   4  10          0.94          1.24         3.50 o                         
   0  -4 -11          4.77          6.29         2.77 o                         
   0   5  -7         39.25         46.00         3.65 o                         
   0   5  -6          1.44          1.60         1.25 o                         
   0  -5   5          5.98          6.63         1.28 o                         
   0   5  -4          5.68          6.79         1.14 o                         
   0  -5   3          0.69          0.72         1.00 o                         
   0   5  -2          1.43          1.30         0.65 o                         
   0   5  -1          0.94          0.71         0.62 o                         
   0  -5   0          0.54          0.39         0.65 o                         
   0   5   1         33.03         33.88         1.19 o                         
   0  -5  -2         14.13         15.31         0.64 o                         
   0  -5  -3         15.69         16.64         1.19 o                         
   0   5   4         41.26         41.48         1.89 o                         
   0   5   5         72.56         68.89         2.71 o                         
   0   5   6        168.68        177.22         1.73 o                         
   0   5   7         26.37         28.16         1.43 o                         
   0  -5  -8         79.83         76.74         4.12 o                         
   0   5   8         80.92         80.55         2.54 o                         
   0   5   9          4.62          2.17         1.94 o                         
   0   5  10          0.41          0.42         1.31 o                         
   0   5  11          5.68          7.23         2.28 o                         
   0  -6   6          0.04          0.74         1.48 o                         
   0  -6   5          0.85          0.70         1.84 o                         
   0   6  -4          1.61          0.89         1.48 o                         
   0  -6   3          0.72          0.19         1.00 o                         
   0   6  -2         62.70         57.09         1.30 o                         
   0  -6   1         33.99         33.95         1.26 o                         
   0  -6   0         88.32         82.91         1.33 o                         
   0  -6  -1          7.17          6.64         0.90 o                         
   0  -6  -2         40.04         39.89         1.42 o                         
   0   6   2         73.45         71.17         3.88 o                         
   0  -6  -3        127.97        128.03         2.60 o                         
   0   6   4         22.08         19.22         1.79 o                         
   0   6   5         30.73         32.83         1.96 o                         
   0   6   6          1.85          2.45         1.85 o                         
   0  -6  -7         13.93         16.34         2.07 o                         
   0  -6  -8         39.31         42.26         1.85 o                         
   0   6   9          0.10          0.35         1.64 o                         
   0   6  10          6.70          6.99         2.56 o                         
   0   6  11          0.41         -1.83         3.52 o                         
   0  -7   4          3.46          4.53         2.44 o                         
   0   7  -4          4.94          2.35         2.47 o                         
   0  -7   3          1.95          1.90         2.15 o                         
   0  -7   3          2.34          0.12         2.31 o                         
   0  -7   2          5.43          5.97         1.29 o                         
   0   7  -1          2.58          1.21         0.77 o                         
   0  -7   0         68.87         69.41         1.71 o                         
   0  -7  -1          1.36          1.51         0.96 o                         
   0   7   1         20.70         21.63         3.10 o                         
   0  -7  -2         42.00         41.83         1.38 o                         
   0   7   3         24.59         24.49         1.21 o                         
   0   7   4         60.12         59.98         3.15 o                         
   0   7   5         72.36         75.56         3.98 o                         
   0  -7  -5         90.48         90.08         4.58 o                         
   0   7   6         19.59         18.67         1.87 o                         
   0  -7  -7          7.02          9.18         1.76 o                         
   0  -7  -8          1.23          4.10         2.15 o                         
   0  -7  -9          0.01         -0.59         2.47 o                         
   0   7   9          3.45          2.17         3.53 o                         
   0  -7 -10          0.65          1.41         2.01 o                         
   0   8  -3          5.77          4.98         1.90 o                         
   0   8  -2         26.03         27.79         3.21 o                         
   0  -8   1          2.47          1.75         1.72 o                         
   0  -8   0          0.80          0.70         1.35 o                         
   0   8   1          0.60          0.93         1.08 o                         
   0  -8  -2          3.30          4.45         1.78 o                         
   0   8   3          3.13          5.08         1.86 o                         
   0   8   4          0.00         -0.50         1.78 o                         
   0   8   5          3.07          2.77         1.69 o                         
   0  -8  -6          3.37          2.10         2.35 o                         
   0   8   7          0.07         -0.37         1.78 o                         
   0  -8  -8          0.21          0.59         1.67 o                         
   0   8   9          2.20          3.82         2.65 o                         
   0   9   0          0.52          1.22         3.72 o                         
   0   9   1          0.36          0.51         1.48 o                         
   0  -9  -2          0.16          0.54         1.75 o                         
   0  -9  -3          0.04          0.54         1.81 o                         
   0   9   4          0.24         -0.07         2.68 o                         
   0  -9  -5          1.30          2.13         1.98 o                         
   0  -9  -6          0.96          0.58         2.00 o                         
   0  -9  -7          0.76          2.09         2.75 o                         
   1  -9  -4          2.67          2.15         2.75 o                         
  -1   9   3          0.43          0.04         2.72 o                         
  -1   9   2          7.19          6.35         3.14 o                         
   1  -8  -8          5.42          7.73         2.64 o                         
  -1   8   7          8.00          6.13         2.72 o                         
   1  -8  -6          0.33          0.62         2.50 o                         
  -1   8   6          0.34          0.09         3.41 o                         
   1  -8  -5         10.23         11.21         1.56 o                         
   1  -8  -4          0.85          1.34         1.28 o                         
  -1   8   3         11.64         13.00         2.07 o                         
  -1   8   2          2.84          3.31         1.75 o                         
   1  -8  -1          2.09          2.35         1.35 o                         
  -1   8   0          0.00          0.36         1.30 o                         
   1  -8   1          1.74          2.58         2.05 o                         
   1  -8   2         13.50         14.70         2.17 o                         
   1  -7  -9          5.57          8.27         3.11 o                         
  -1   7   8         15.11         19.04         2.14 o                         
  -1   7   7         37.17         41.49         2.59 o                         
  -1   7   6          0.01         -0.85         1.70 o                         
  -1   7   5         24.43         22.51         2.89 o                         
  -1   7   4          2.23          1.45         1.52 o                         
  -1   7   3          1.00          0.91         1.22 o                         
  -1   7   2          3.76          3.06         1.20 o                         
  -1   7   1          1.89          1.72         1.31 o                         
  -1   7   0          0.54          0.24         0.97 o                         
  -1   7  -1          0.30          0.58         1.16 o                         
   1  -7   2          2.55          4.73         1.15 o                         
  -1   7  -3          8.19          9.39         1.70 o                         
   1  -7   4         12.91         15.04         1.72 o                         
  -1   6  10          5.47          8.14         1.76 o                         
  -1   6   9         33.36         37.13         2.53 o                         
   1  -6  -8          1.25          1.19         1.57 o                         
   1  -6  -7          1.07          3.35         2.01 o                         
  -1   6   6          9.03          9.70         1.72 o                         
  -1   6   5         66.75         64.56         2.60 o                         
   1  -6  -4         67.47         70.74         2.65 o                         
  -1   6   3         60.32         61.29         1.81 o                         
  -1   6   3         96.22         92.65         3.48 o                         
  -1   6   2         28.89         29.72         1.11 o                         
  -1   6   1         59.25         58.86         1.45 o                         
   1  -6   0         12.08         12.15         0.94 o                         
   1  -6   0         12.18         12.58         3.06 o                         
   1  -6   1         51.56         54.70         2.26 o                         
   1  -6   1         65.06         61.04         1.63 o                         
   1  -6   2          4.74          3.55         0.98 o                         
   1  -6   3         14.88         14.58         1.24 o                         
   1  -6   4          3.66          4.16         2.41 o                         
  -1   6  -4          8.40          9.37         2.21 o                         
   1  -6   5         11.49         11.35         2.70 o                         
   1  -6   5         12.61         14.25         2.57 o                         
   1  -6   6          1.29          0.30         1.46 o                         
   1  -5 -10          0.03         -0.51         2.50 o                         
  -1   5  10          0.28         -0.33         3.80 o                         
  -1   5   9         17.56         18.53         2.21 o                         
   1  -5  -8          2.12          1.54         1.15 o                         
  -1   5   7         78.86         75.67         2.52 o                         
  -1   5   6          1.11          2.81         2.13 o                         
   1  -5  -6          3.74          4.02         2.29 o                         
  -1   5   5          0.53          1.02         0.81 o                         
   1  -5  -5          0.85          1.15         1.81 o                         
  -1   5   4         12.61         12.90         0.82 o                         
   1  -5  -3         29.19         28.88         2.49 o                         
  -1   5   2          5.13          5.63         1.08 o                         
   1  -5  -2         12.48         11.48         1.44 o                         
  -1   5   1         66.72         67.35         1.40 o                         
  -1   5   0          0.17         -0.12         0.59 o                         
   1  -5   1         60.42         63.14         1.04 o                         
   1  -5   2          8.49          6.85         0.98 o                         
   1  -5   3          0.70          0.23         0.68 o                         
   1  -5   4          0.26          0.36         0.95 o                         
   1  -5   5          3.20          1.64         1.28 o                         
  -1   5  -6          0.11         -0.88         1.83 o                         
   1  -5   7          9.28          9.32         2.13 o                         
   1  -4 -11          1.44          2.83         3.07 o                         
  -1   4  10         10.45         13.18         2.24 o                         
   1  -4  -9          0.02          0.68         1.78 o                         
   1  -4  -8          6.48          6.68         1.37 o                         
   1  -4  -7         88.01         88.52         4.27 o                         
  -1   4   7         96.35         97.35         2.69 o                         
   1  -4  -6          1.90          1.78         1.16 o                         
  -1   4   5        116.67        108.92         2.52 o                         
  -1   4   4         15.70         16.91         1.11 o                         
  -1   4   3         37.55         39.67         1.07 o                         
  -1   4   2          0.98          0.87         1.06 o                         
  -1   4   1          0.00          0.07         0.45 o                         
   1  -4   0        110.78        101.68         1.43 o                         
   1  -4   1         24.02         27.68         0.64 o                         
  -1   4  -2          3.96          4.59         0.49 o                         
  -1   4  -3          0.15          0.56         0.61 o                         
   1  -4   4         25.45         24.78         1.37 o                         
   1  -4   5         33.90         38.66         1.33 o                         
   1  -4   6          3.08          4.93         0.95 o                         
   1  -4   7          0.54         -0.58         1.58 o                         
  -1   4  -8         32.20         34.73         3.42 o                         
   1  -3 -11          1.86          1.02         2.01 o                         
   1  -3 -10          1.82          2.44         2.48 o                         
   1  -3  -9          0.02         -0.94         1.68 o                         
  -1   3   8          3.66          3.56         0.99 o                         
   1  -3  -7         22.86         25.56         1.15 o                         
   1  -3  -6         51.35         53.92         2.34 o                         
   1  -3  -5         96.63         94.57         2.18 o                         
  -1   3   4        129.91        132.31         2.41 o                         
  -1   3   3        130.39        147.88         2.49 o                         
  -1   3   2        641.64        666.91         3.97 o                         
   1  -3  -1         48.07         55.77         0.98 o                         
  -1   3   0          0.86          0.20         0.36 o                         
   1  -3   1         26.66         26.81         0.57 o                         
   1  -3   2        231.52        243.05         1.68 o                         
   1  -3   3         69.04         72.64         0.86 o                         
   1  -3   4          1.56          2.47         0.48 o                         
   1  -3   5          3.19          2.51         0.78 o                         
  -1   3  -6          1.18          0.99         1.05 o                         
  -1   3  -7          0.67          0.66         0.91 o                         
   1  -3   8          3.59          3.95         1.66 o                         
   1  -3   9         10.16         12.39         2.16 o                         
  -1   2  11          0.56          1.49         1.87 o                         
  -1   2  10          8.08          9.50         1.93 o                         
  -1   2   9          3.21          2.71         1.72 o                         
  -1   2   8          4.80          4.36         1.30 o                         
   1  -2  -7          0.43          0.30         0.82 o                         
   1  -2  -6          0.39          1.04         0.78 o                         
  -1   2   5         13.64         13.19         0.83 o                         
  -1   2   4          0.50          0.37         1.14 o                         
  -1   2   4          0.52          0.11         1.00 o                         
  -1   2   3          0.12          0.15         0.56 o                         
  -1   2   2        579.57        586.59         2.83 o                         
   1  -2  -1         91.34         92.77         0.92 o                         
   1  -2   0        400.72        398.80         2.23 o                         
  -1   2   0        543.93        554.02         2.25 o                         
   1  -2   1        105.50        103.10         0.63 o                         
   1  -2   2        181.40        186.58         0.97 o                         
   1  -2   3          1.57          2.90         0.38 o                         
   1  -2   4        101.62        108.34         1.09 o                         
   1  -2   4        130.73        137.40         2.33 o                         
  -1   2  -5          7.38          6.72         0.74 o                         
   1  -2   6         10.20          8.76         0.89 o                         
   1  -2   7         21.77         19.66         1.33 o                         
   1  -2   7         21.82         21.76         2.51 o                         
   1  -2   8          7.14          5.84         1.95 o                         
   1  -2   9          0.05          0.06         1.37 o                         
  -1   2 -10          5.96          7.28         2.07 o                         
   1  -1 -11          2.82          2.14         1.54 o                         
   1  -1 -10         46.60         49.50         2.69 o                         
   1  -1  -9          5.40          4.33         1.32 o                         
   1  -1  -8         30.79         31.33         1.63 o                         
   1  -1  -7         20.36         18.26         1.02 o                         
  -1   1   6         16.86         15.61         1.42 o                         
   1  -1  -6         29.88         31.10         1.26 o                         
   1  -1  -5          0.00         -0.01         0.47 o                         
   1  -1  -4        251.01        241.09         1.53 o                         
   1  -1  -3         12.00         12.09         0.53 o                         
   1  -1  -2        435.97        443.85         1.62 o                         
  -1   1   1         13.60          8.25         0.49 o                         
  -1   1   0        155.80        135.14         0.75 o                         
   1  -1   1        739.22        687.85         2.44 o                         
  -1   1  -1        958.92        907.93         4.17 o                         
   1  -1   2          0.34          0.65         0.29 o                         
  -1   1  -3        311.81        305.28         1.47 o                         
   1  -1   4         39.35         38.86         0.62 o                         
   1  -1   5        117.59        117.82         2.26 o                         
   1  -1   5        139.13        135.54         2.04 o                         
  -1   1  -6          8.50          7.94         0.70 o                         
  -1   1  -7        130.55        126.48         1.65 o                         
   1  -1   8          3.21          3.60         1.13 o                         
  -1   1  -9         27.05         27.86         2.24 o                         
   1  -1  10         11.97         13.55         1.97 o                         
   1   0 -10          4.98          4.51         1.41 o                         
   1   0  -9         16.43         15.50         1.89 o                         
   1   0  -8          9.41          9.92         1.57 o                         
   1   0  -8         10.48          9.07         2.93 o                         
  -1   0   7          6.83          6.03         1.15 o                         
  -1   0   6          5.86          5.87         0.60 o                         
  -1   0   5         40.08         40.59         1.26 o                         
   1   0  -5         54.41         52.68         1.17 o                         
   1   0  -4          3.50          3.50         0.46 o                         
  -1   0   3         54.92         52.19         0.65 o                         
   1   0  -2        316.49        303.30         1.40 o                         
   1   0  -1       1413.48       1266.08         9.58 o                         
   1   0  -1       1923.48       1718.78        22.93 o                         
   1   0   0         59.52         52.48         0.60 o                         
   1   0   1        415.31        358.12         1.04 o                         
   1   0   2          4.17          4.49         0.30 o                         
   1   0   3          0.98          1.30         0.55 o                         
  -1   0  -3          4.71          6.18         0.73 o                         
  -1   0  -4          3.84          3.82         0.33 o                         
  -1   0  -5          0.65          0.77         0.27 o                         
  -1   0  -6          0.00          0.05         0.17 o                         
   1   0   7         46.94         48.25         0.82 o                         
   1   0   8         18.76         17.11         1.36 o                         
  -1   0  -9         19.07         17.67         1.49 o                         
   1   0  10          3.76          4.26         1.29 o                         
  -1   0 -11          0.33          1.34         1.66 o                         
   1   1 -10          5.87          7.36         2.56 o                         
   1   1 -10          7.75          7.49         2.56 o                         
   1   1  -9         22.59         24.20         1.72 o                         
   1   1  -8          1.43          0.88         1.22 o                         
   1   1  -7         18.87         21.47         1.78 o                         
   1   1  -6         10.74          9.17         0.50 o                         
   1   1  -5          5.08          5.34         0.52 o                         
   1   1  -4        194.38        191.60         1.38 o                         
  -1  -1   3         44.12         44.64         1.07 o                         
   1   1  -2         85.52         79.56         0.71 o                         
   1   1  -1        954.09        883.29         6.55 o                         
   1   1   0        141.84        139.68         1.25 o                         
  -1  -1  -1       2157.48       1974.46         8.62 o                         
  -1  -1  -2        155.74        141.33         0.74 o                         
   1   1   3        298.64        297.82         1.25 o                         
   1   1   4         32.01         34.80         0.63 o                         
  -1  -1  -5        188.90        199.02         1.92 o                         
  -1  -1  -6         19.89         21.06         0.82 o                         
  -1  -1  -7          1.98          1.97         0.65 o                         
   1   1   8          0.14          0.01         0.68 o                         
   1   1   9          9.34          8.57         1.76 o                         
  -1  -1 -10         22.62         23.28         1.67 o                         
  -1  -1 -11          0.03          0.16         1.43 o                         
  -1  -2  10          3.10          3.77         2.69 o                         
  -1  -2   9          0.93          2.09         2.40 o                         
  -1  -2   8          0.01          0.32         1.21 o                         
   1   2  -7         43.47         40.92         1.73 o                         
  -1  -2   6          9.97         11.56         1.15 o                         
   1   2  -5         40.01         42.44         1.92 o                         
   1   2  -4         21.96         22.54         0.67 o                         
   1   2  -3         21.40         22.82         0.69 o                         
  -1  -2   2         54.81         53.74         0.81 o                         
   1   2  -1         10.77         13.02         0.71 o                         
  -1  -2   0         32.16         31.19         0.55 o                         
   1   2   1         92.50         86.92         0.96 o                         
   1   2   2        219.60        213.62         1.12 o                         
   1   2   3         79.40         80.74         0.90 o                         
   1   2   3        120.79        119.38         1.58 o                         
  -1  -2  -4        370.50        362.06         1.69 o                         
  -1  -2  -5         21.83         24.32         0.53 o                         
   1   2   6          0.11         -0.06         0.92 o                         
   1   2   7         10.13          9.51         1.40 o                         
  -1  -2  -7         21.31         21.55         2.95 o                         
  -1  -2  -8         77.75         73.70         1.74 o                         
   1   2   9          3.11          3.01         0.96 o                         
  -1  -2 -10         12.56         10.15         2.75 o                         
   1   2  10         12.67         12.72         3.17 o                         
   1   2  11          0.95          2.25         2.26 o                         
   1   2  12          0.44          0.69         1.87 o                         
   1   3  -9          1.31          1.52         1.99 o                         
  -1  -3   8         15.49         17.45         2.10 o                         
  -1  -3   7         25.89         25.87         2.78 o                         
  -1  -3   6          6.76          5.99         1.45 o                         
  -1  -3   5         38.69         39.95         2.09 o                         
  -1  -3   4         27.24         26.69         0.87 o                         
  -1  -3   3        102.28        102.97         1.42 o                         
   1   3  -2         93.45         93.75         1.10 o                         
   1   3  -1          2.07          1.67         0.48 o                         
  -1  -3   0         33.44         34.22         0.57 o                         
   1   3   1        298.06        232.97         1.49 o                         
   1   3   1        302.99        327.90         3.08 o                         
  -1  -3  -2         18.74         18.56         0.47 o                         
  -1  -3  -3          0.54          0.73         0.29 o                         
  -1  -3  -4        105.94        114.26         1.45 o                         
  -1  -3  -4        135.13        136.07         2.47 o                         
  -1  -3  -5         25.39         23.10         0.94 o                         
   1   3   6         85.21         93.65         1.23 o                         
  -1  -3  -7         19.55         18.60         0.73 o                         
   1   3   8         26.10         23.94         1.94 o                         
   1   3   9          9.42          6.15         1.33 o                         
   1   3  10         36.96         36.37         2.38 o                         
   1   3  11          8.24          7.95         1.99 o                         
   1   3  12          6.20          6.34         3.73 o                         
   1   4  -8          0.93          0.01         1.76 o                         
  -1  -4   7          0.02         -0.72         1.70 o                         
  -1  -4   6         17.72         17.41         2.40 o                         
  -1  -4   5          7.90          8.79         2.06 o                         
   1   4  -4         63.48         59.07         1.39 o                         
   1   4  -3          6.66          6.36         0.89 o                         
   1   4  -2        159.70        155.79         2.21 o                         
  -1  -4   1         42.43         41.97         0.88 o                         
  -1  -4   0         57.40         63.97         0.77 o                         
   1   4   1          9.15          8.81         0.45 o                         
   1   4   2        118.49        133.31         1.09 o                         
   1   4   3         78.23         78.82         2.01 o                         
  -1  -4  -4         32.04         35.94         1.53 o                         
  -1  -4  -5          9.76         10.23         0.50 o                         
  -1  -4  -6         62.67         67.01         1.89 o                         
  -1  -4  -7          0.14          0.02         0.77 o                         
   1   4   8         17.33         19.48         1.64 o                         
   1   4   9          7.01          6.61         1.49 o                         
  -1  -4 -10          2.25          2.53         2.00 o                         
  -1  -4 -11          8.18          6.75         2.00 o                         
   1   4  12          0.01          1.26         2.90 o                         
  -1  -5   7          1.07          0.96         1.84 o                         
  -1  -5   7          4.70          1.49         3.56 o                         
  -1  -5   6         15.07         14.29         1.60 o                         
  -1  -5   5          0.23         -0.30         1.29 o                         
   1   5  -4          9.54          9.45         1.71 o                         
  -1  -5   3          9.17          6.85         0.85 o                         
   1   5  -2          8.56          8.08         0.88 o                         
  -1  -5   1         31.89         30.86         0.92 o                         
  -1  -5   0         34.45         37.18         1.25 o                         
  -1  -5  -1        114.89        119.31         1.20 o                         
  -1  -5  -2          0.28         -0.01         0.43 o                         
   1   5   3         30.91         33.04         1.00 o                         
  -1  -5  -4         49.85         49.92         2.62 o                         
   1   5   5         46.69         47.62         1.55 o                         
   1   5   6          4.60          4.49         1.04 o                         
  -1  -5  -7         88.26         88.72         1.98 o                         
   1   5   8         15.72         15.84         1.56 o                         
   1   5   9         23.72         21.55         1.92 o                         
   1   5  10          6.00          5.79         1.72 o                         
  -1  -5 -11          4.38          7.34         1.82 o                         
  -1  -6   6          8.93         10.04         1.91 o                         
  -1  -6   5         10.09         10.64         1.56 o                         
  -1  -6   4         23.20         24.42         1.66 o                         
  -1  -6   3         17.29         16.10         1.39 o                         
  -1  -6   2         22.06         19.71         1.49 o                         
   1   6  -1         31.65         28.14         1.17 o                         
   1   6   0          0.96          0.99         0.66 o                         
   1   6   1          4.43          5.54         0.83 o                         
   1   6   2         29.84         31.72         1.50 o                         
   1   6   3         20.70         19.53         0.82 o                         
   1   6   4          0.91          0.79         0.76 o                         
   1   6   5         24.70         26.56         1.52 o                         
   1   6   6         27.07         30.36         2.36 o                         
   1   6   7         50.69         49.12         1.83 o                         
  -1  -6  -8          5.32          7.69         1.23 o                         
  -1  -6  -9         22.46         25.49         3.41 o                         
   1   6   9         22.48         21.75         3.49 o                         
   1   6  10         22.61         24.17         2.82 o                         
   1   6  11         18.66         22.29         2.29 o                         
  -1  -7   5         11.38          8.62         2.83 o                         
  -1  -7   4          4.17          5.12         2.37 o                         
   1   7  -3          0.06          0.02         1.25 o                         
  -1  -7   2          3.10          2.20         1.18 o                         
   1   7  -1         94.96         97.71         1.93 o                         
  -1  -7   0         48.47         47.09         1.65 o                         
   1   7   1         81.18         84.11         2.62 o                         
  -1  -7  -2         19.33         17.37         1.68 o                         
  -1  -7  -3         23.32         25.51         2.65 o                         
   1   7   3         26.00         23.26         3.23 o                         
   1   7   4         24.43         26.64         1.80 o                         
   1   7   4         36.71         34.62         1.98 o                         
   1   7   5          4.97          4.54         1.20 o                         
  -1  -7  -6          1.50          1.69         1.51 o                         
   1   7   7          1.83          2.53         1.72 o                         
  -1  -7  -8          2.62          2.08         2.51 o                         
  -1  -7  -8          2.68          3.72         2.03 o                         
  -1  -7  -9          0.08         -0.37         1.66 o                         
   1   7  10          0.01         -0.66         1.93 o                         
   1   8  -3         12.71         14.61         4.23 o                         
   1   8  -2          2.95          5.24         3.56 o                         
   1   8  -1          0.32         -0.05         1.64 o                         
   1   8   0          6.68          6.60         1.34 o                         
   1   8   1         19.40         21.03         2.33 o                         
  -1  -8  -2         21.43         19.61         2.63 o                         
   1   8   2         30.61         23.69         3.45 o                         
   1   8   3         12.45         12.80         1.46 o                         
   1   8   4         35.11         36.80         1.90 o                         
  -1  -8  -5          6.12          6.11         1.85 o                         
   1   8   6          4.94          7.18         2.30 o                         
  -1  -8  -7          2.39          2.13         1.55 o                         
  -1  -8  -8          0.04         -0.10         1.45 o                         
  -1  -8  -9          0.99          2.22         2.67 o                         
   1   9   0          1.49          1.64         1.98 o                         
  -1  -9  -1          0.55         -0.09         1.23 o                         
  -1  -9  -2          1.62          1.41         1.46 o                         
  -1  -9  -3          2.06          1.13         1.94 o                         
   1   9   4         29.09         33.01         2.08 o                         
   1   9   5          0.59          0.46         1.92 o                         
   1   9   6          9.53          8.01         1.91 o                         
   1   9   7          0.49         -0.40         2.62 o                         
  -1  -9  -8          1.77          3.80         2.00 o                         
   2  -8  -6         16.24         13.97         3.19 o                         
  -2   8   5         21.46         25.96         2.42 o                         
   2  -8  -4         19.35         23.84         2.80 o                         
  -2   8   3          3.37          7.65         2.56 o                         
   2  -8  -3          7.47         10.52         4.31 o                         
   2  -8  -2          0.11          0.36         1.79 o                         
  -2   8   1          0.49          1.19         1.85 o                         
  -2   8   0          1.42          4.16         2.47 o                         
  -2   7   8         15.81         15.63         2.28 o                         
   2  -7  -7         17.94         22.60         3.10 o                         
   2  -7  -6          9.60          9.10         3.68 o                         
   2  -7  -5          0.19          0.41         2.30 o                         
  -2   7   5          0.24         -2.32         3.69 o                         
  -2   7   4          0.09          0.72         1.41 o                         
  -2   7   3          0.01         -0.65         1.70 o                         
  -2   7   2          1.80          2.03         2.18 o                         
  -2   7   1          2.92          2.52         1.65 o                         
   2  -7   0          1.01          1.31         1.56 o                         
  -2   7  -1         34.31         38.28         2.47 o                         
   2  -7   2         25.96         29.92         2.59 o                         
   2  -7   3         45.79         48.51         2.37 o                         
   2  -6  -9          2.92          3.11         2.05 o                         
   2  -6  -8          3.03          3.00         2.07 o                         
   2  -6  -7         16.76         20.70         2.08 o                         
   2  -6  -6          9.11          7.82         2.35 o                         
   2  -6  -5          0.33          1.45         1.48 o                         
  -2   6   4          5.51          4.02         2.13 o                         
   2  -6  -3          4.08          2.95         1.24 o                         
  -2   6   2         26.29         24.27         1.22 o                         
  -2   6   1         17.55         17.35         1.06 o                         
  -2   6   0         37.19         34.57         1.77 o                         
  -2   6  -1          2.30          1.90         0.96 o                         
  -2   6  -2          1.83          1.73         0.93 o                         
  -2   6  -3         36.13         39.53         1.65 o                         
   2  -6   4          5.66          5.65         1.67 o                         
  -2   6  -5         14.38         15.93         1.78 o                         
   2  -5 -10          4.11          9.20         4.02 o                         
   2  -5  -9          5.77          6.21         1.99 o                         
   2  -5  -8         12.79         14.66         1.87 o                         
  -2   5   7          1.15          2.01         1.53 o                         
  -2   5   6          0.26         -0.20         1.41 o                         
  -2   5   5          4.66          4.35         0.95 o                         
  -2   5   4          0.02          0.21         0.86 o                         
   2  -5  -3          3.12          2.37         0.93 o                         
   2  -5  -2         33.52         28.70         1.86 o                         
  -2   5   1         16.52         14.64         1.18 o                         
  -2   5   0        184.43        175.00         2.24 o                         
  -2   5  -1         65.58         59.06         1.53 o                         
   2  -5   2         86.40         85.14         1.77 o                         
   2  -5   3          3.47          3.24         0.89 o                         
   2  -5   4          5.48          4.26         1.09 o                         
   2  -5   5         13.26         15.30         1.94 o                         
  -2   5  -5         14.57         17.43         2.28 o                         
   2  -5   6          3.12          2.01         2.81 o                         
   2  -5   6          7.23          4.69         2.18 o                         
  -2   5  -7          0.04          0.80         1.71 o                         
  -2   4  10          0.10         -0.50         2.08 o                         
   2  -4  -9          1.01          1.06         2.44 o                         
  -2   4   9          3.63          4.01         3.50 o                         
   2  -4  -8          8.04          8.28         1.79 o                         
  -2   4   7          0.17          0.82         1.33 o                         
  -2   4   6          0.31          0.82         1.27 o                         
  -2   4   5          4.78          6.59         2.06 o                         
   2  -4  -5          5.27          6.56         2.72 o                         
  -2   4   4          1.35          1.61         1.20 o                         
   2  -4  -4          2.71          4.68         2.47 o                         
   2  -4  -3          2.52          3.11         1.00 o                         
  -2   4   2          0.05          0.28         0.93 o                         
   2  -4  -1        131.18        127.00         2.05 o                         
  -2   4   0         62.02         67.50         1.18 o                         
   2  -4   1         21.37         21.46         0.95 o                         
  -2   4  -2         89.64         91.35         1.53 o                         
  -2   4  -3          5.83          4.82         1.13 o                         
   2  -4   4          3.50          2.47         0.83 o                         
  -2   4  -5          2.84          2.43         1.00 o                         
   2  -4   6          0.89          0.59         1.48 o                         
  -2   4  -7          0.63          0.65         2.34 o                         
  -2   4  -8          1.52         -0.05         1.94 o                         
   2  -3 -10          0.20          1.30         2.45 o                         
  -2   3  10          0.62          2.72         3.44 o                         
  -2   3   9          0.71          1.38         1.63 o                         
   2  -3  -8         37.95         37.24         1.75 o                         
  -2   3   7         12.48         12.68         1.60 o                         
  -2   3   6         34.01         32.60         2.68 o                         
   2  -3  -6         40.92         37.93         2.87 o                         
  -2   3   5         21.82         23.26         1.58 o                         
   2  -3  -4          0.00          0.15         1.10 o                         
   2  -3  -3        183.36        199.77         2.68 o                         
   2  -3  -2         22.49         22.20         1.22 o                         
   2  -3  -1          9.04          6.91         0.90 o                         
  -2   3   0          7.82          6.09         0.53 o                         
  -2   3  -1        130.01        120.61         1.30 o                         
   2  -3   2          8.74         10.09         0.46 o                         
  -2   3  -3          3.16          4.48         0.43 o                         
   2  -3   4          2.08          1.53         0.30 o                         
  -2   3  -5          0.91          2.07         0.83 o                         
   2  -3   6          2.81          2.32         1.08 o                         
  -2   3  -7          1.71          1.63         1.50 o                         
  -2   3  -8          1.52          1.98         1.76 o                         
   2  -3   9         12.18         15.94         2.97 o                         
  -2   2  10          0.37          0.85         1.90 o                         
  -2   2   9          0.08          0.48         2.24 o                         
  -2   2   8         20.33         23.10         1.50 o                         
  -2   2   7         17.34         16.70         1.25 o                         
   2  -2  -6        148.80        147.35         2.47 o                         
  -2   2   5         34.99         33.99         2.18 o                         
  -2   2   4         47.99         50.77         1.31 o                         
   2  -2  -3        449.33        470.15         3.03 o                         
   2  -2  -2         14.80         23.38         0.76 o                         
   2  -2  -1        751.08        765.42         4.95 o                         
  -2   2   0         14.58         16.80         0.50 o                         
  -2   2  -1          0.99          1.66         0.28 o                         
   2  -2   2          1.47          1.90         0.58 o                         
  -2   2  -3         11.57         13.40         0.88 o                         
  -2   2  -4          1.75          1.79         0.32 o                         
   2  -2   5          0.01          0.24         0.47 o                         
   2  -2   6          3.18          2.89         0.68 o                         
   2  -2   7          3.53          3.68         1.04 o                         
  -2   2  -8         47.40         49.84         2.53 o                         
  -2   2  -9         12.88         14.26         2.04 o                         
  -2   2 -10          8.94          7.75         3.07 o                         
   2  -1 -10          9.51         10.04         1.62 o                         
  -2   1   9         34.78         37.00         1.90 o                         
   2  -1  -8         23.06         22.95         1.23 o                         
   2  -1  -7          9.18          9.16         1.34 o                         
  -2   1   6         13.36         13.11         0.98 o                         
  -2   1   5          7.72          6.61         0.80 o                         
  -2   1   4         60.21         51.45         1.31 o                         
   2  -1  -3          0.24         -0.04         0.74 o                         
   2  -1  -2          2.88          2.50         0.44 o                         
   2  -1  -1        197.80        193.82         2.25 o                         
  -2   1   0          4.18          3.82         0.49 o                         
   2  -1   1          0.02         -0.14         0.47 o                         
  -2   1  -1          0.31          0.23         0.57 o                         
   2  -1   2         21.52         23.92         0.60 o                         
   2  -1   3         24.43         26.51         0.45 o                         
  -2   1  -4        143.17        153.15         1.07 o                         
   2  -1   5          1.22          1.06         0.59 o                         
   2  -1   5         58.14         57.55         1.33 o                         
   2  -1   6        182.90        181.66         1.33 o                         
   2  -1   7         10.32          8.63         0.73 o                         
  -2   1  -8          3.27          1.81         1.40 o                         
   2  -1   9          3.51          7.63         2.78 o                         
  -2   1  -9          4.27          2.41         3.12 o                         
  -2   1 -10          6.11          7.41         1.81 o                         
   2   0 -10          1.08          0.98         1.46 o                         
   2   0  -9         64.23         68.38         2.91 o                         
  -2   0   8         16.83         16.83         1.50 o                         
  -2   0   7         42.91         43.02         1.41 o                         
   2   0  -6         25.18         22.89         1.10 o                         
   2   0  -5         42.47         41.93         1.38 o                         
   2   0  -4          1.41          1.52         0.66 o                         
  -2   0   3         64.75         59.43         1.10 o                         
  -2   0   2          0.04          0.14         0.53 o                         
   2   0  -1          3.33          4.63         0.51 o                         
  -2   0   0          3.67          2.91         0.58 o                         
   2   0   1         77.22         81.26         0.64 o                         
   2   0   2         13.78         14.03         0.42 o                         
  -2   0  -2        120.31        129.07         1.42 o                         
   2   0   3        190.89        197.48         1.13 o                         
  -2   0  -4         28.47         29.78         0.55 o                         
   2   0   5          1.51          0.93         0.36 o                         
   2   0   6        364.90        360.62         2.82 o                         
   2   0   6        372.39        363.99         2.29 o                         
  -2   0  -7          2.87          2.78         0.75 o                         
  -2   0  -8        204.46        194.46         2.58 o                         
   2   0   9          0.08          0.30         1.03 o                         
   2   0  10          8.14          8.70         1.63 o                         
  -2   0 -11         14.76         14.86         2.14 o                         
   2   1 -10         17.07         14.30         2.33 o                         
  -2  -1   9          0.40         -0.08         1.37 o                         
   2   1  -8         19.60         18.20         2.34 o                         
  -2  -1   8         22.96         21.56         2.58 o                         
   2   1  -7          2.98          2.93         1.61 o                         
   2   1  -7          6.34          4.57         2.06 o                         
  -2  -1   6          1.57          0.91         1.00 o                         
   2   1  -5          0.99          0.64         0.60 o                         
   2   1  -4         11.87         13.20         1.80 o                         
  -2  -1   4         12.92         13.75         1.14 o                         
   2   1  -3          1.31          1.54         0.60 o                         
   2   1  -2         83.13         91.22         1.02 o                         
  -2  -1   1         66.97         65.16         0.97 o                         
  -2  -1   0        115.81        107.76         1.77 o                         
  -2  -1   0        144.18        148.99         2.30 o                         
  -2  -1  -1        156.01        151.01         0.94 o                         
   2   1   2         97.54         95.37         0.62 o                         
   2   1   3        106.53        115.29         0.73 o                         
   2   1   4        405.27        416.71         1.78 o                         
  -2  -1  -5          1.48          0.90         0.24 o                         
  -2  -1  -6          0.99          0.97         0.67 o                         
   2   1   7          3.57          3.03         0.66 o                         
   2   1   8         78.84         83.52         2.01 o                         
  -2  -1  -9          2.12          1.65         1.20 o                         
   2   1  10         11.05         12.36         1.73 o                         
  -2  -1 -11          0.56          0.24         1.59 o                         
  -2  -2   9          7.35          8.86         2.65 o                         
   2   2  -8         12.13         12.82         1.47 o                         
  -2  -2   7          2.65          3.51         1.15 o                         
   2   2  -6          7.56          6.84         1.47 o                         
   2   2  -5          4.96          5.69         0.96 o                         
   2   2  -4          0.04          0.11         0.77 o                         
   2   2  -3         13.04         13.20         0.80 o                         
  -2  -2   2        113.94        119.77         1.52 o                         
  -2  -2   1        142.42        144.39         2.24 o                         
   2   2   0        292.33        293.86         2.15 o                         
  -2  -2  -1          8.29          7.77         0.37 o                         
  -2  -2  -2         15.13         14.59         0.48 o                         
   2   2   3         34.61         36.19         0.51 o                         
  -2  -2  -4        129.97        142.75         1.06 o                         
   2   2   5         55.00         54.10         0.88 o                         
  -2  -2  -6        166.31        173.85         2.70 o                         
  -2  -2  -7          1.36          1.25         0.88 o                         
   2   2   8          0.45          0.52         1.13 o                         
   2   2   9          0.02         -0.15         0.94 o                         
   2   2  10          9.50          9.52         2.29 o                         
  -2  -2 -11          0.33          1.36         1.75 o                         
   2   2  12          1.09          1.31         2.52 o                         
  -2  -3   8          0.69          0.84         2.42 o                         
   2   3  -7          1.41          1.26         1.63 o                         
  -2  -3   6          2.70          4.70         1.63 o                         
  -2  -3   5         27.29         26.66         1.99 o                         
  -2  -3   4         23.81         23.97         1.22 o                         
   2   3  -3         10.88          9.85         0.72 o                         
  -2  -3   2          3.91          5.20         0.54 o                         
  -2  -3   1        148.49        148.63         1.18 o                         
  -2  -3   0        276.50        288.43         3.87 o                         
   2   3   1        211.81        217.29         1.74 o                         
   2   3   2         19.60         24.45         0.91 o                         
  -2  -3  -3         70.32         74.03         0.66 o                         
   2   3   4         55.97         52.90         1.79 o                         
  -2  -3  -4        106.75        113.83         1.31 o                         
   2   3   5        179.55        197.57         1.44 o                         
  -2  -3  -6         13.03         14.79         0.68 o                         
  -2  -3  -7          9.66          8.77         1.36 o                         
  -2  -3  -8          6.03          7.32         1.78 o                         
  -2  -3  -9          1.65          1.48         1.26 o                         
  -2  -3 -10          0.19          0.55         1.66 o                         
  -2  -3 -11          2.75          2.19         2.56 o                         
   2   3  11          2.77          1.29         3.21 o                         
   2   3  12          4.33          2.44         2.42 o                         
  -2  -4   8          3.44          4.50         2.82 o                         
   2   4  -7          0.49          0.95         1.83 o                         
  -2  -4   6         14.90         16.28         2.77 o                         
  -2  -4   5         54.02         53.17         2.44 o                         
   2   4  -4          3.62          3.32         0.94 o                         
  -2  -4   3        328.65        319.78         3.23 o                         
  -2  -4   2        151.36        148.14         1.56 o                         
  -2  -4   1        150.83        150.44         1.32 o                         
   2   4   0         12.13          9.90         0.53 o                         
   2   4   1          0.23          0.49         0.42 o                         
   2   4   2        168.16        177.57         2.92 o                         
   2   4   3          0.03          0.25         0.33 o                         
  -2  -4  -4          0.46          0.60         0.36 o                         
  -2  -4  -5         14.48         17.90         0.95 o                         
   2   4   6          0.27          0.09         0.60 o                         
   2   4   6         10.59         11.71         2.46 o                         
  -2  -4  -7          2.19          2.15         0.75 o                         
  -2  -4  -8          8.94          8.41         1.50 o                         
  -2  -4  -9          1.36          0.32         1.71 o                         
  -2  -4 -10         11.47         12.17         1.67 o                         
  -2  -4 -11          1.87          2.55         2.77 o                         
   2   4  12         26.70         28.88         3.73 o                         
  -2  -5   7          1.81          1.97         2.95 o                         
   2   5  -6          7.08          9.19         1.87 o                         
  -2  -5   5          3.40          3.29         2.43 o                         
  -2  -5   4          2.23          1.62         2.13 o                         
   2   5  -3         85.58         88.14         1.99 o                         
   2   5  -2          0.23          0.50         1.02 o                         
  -2  -5   1        219.03        215.92         2.67 o                         
   2   5  -1        222.73        225.85         3.67 o                         
   2   5   0         15.18         16.65         0.96 o                         
  -2  -5  -1         65.73         69.14         1.23 o                         
   2   5   2          0.38          0.42         1.14 o                         
   2   5   3         20.39         20.59         0.41 o                         
  -2  -5  -4          0.16         -0.02         1.00 o                         
  -2  -5  -5          0.03          0.07         0.93 o                         
  -2  -5  -6          3.59          2.43         1.06 o                         
  -2  -5  -7          0.18         -0.52         1.24 o                         
  -2  -5  -8          0.22          0.19         1.44 o                         
  -2  -5  -9         10.22         10.25         1.64 o                         
  -2  -5 -10          0.32          0.12         1.64 o                         
  -2  -5 -11          0.35         -0.33         2.17 o                         
  -2  -6   6          5.11          5.52         2.00 o                         
   2   6  -5         33.97         36.01         2.02 o                         
  -2  -6   4          0.20          0.83         1.30 o                         
  -2  -6   3         42.55         48.57         2.39 o                         
  -2  -6   2          5.35          4.40         0.94 o                         
  -2  -6   1          0.13         -0.16         0.83 o                         
  -2  -6   0          2.96          3.39         0.84 o                         
   2   6   1          5.69          6.13         1.06 o                         
   2   6   2          8.02          7.45         1.34 o                         
  -2  -6  -3          6.48          5.49         1.35 o                         
   2   6   4         25.07         23.01         1.81 o                         
  -2  -6  -5         14.02         14.98         1.84 o                         
  -2  -6  -6         91.88         87.92         2.23 o                         
  -2  -6  -7          2.88          2.38         1.05 o                         
  -2  -6  -8         37.83         38.10         1.63 o                         
  -2  -6  -9         35.35         35.06         3.10 o                         
  -2  -6 -10         19.24         22.94         2.15 o                         
  -2  -6 -11         23.86         26.95         2.39 o                         
  -2  -7   4          7.88          7.20         1.57 o                         
   2   7  -3          9.73          9.44         1.87 o                         
   2   7  -2          1.35          0.74         1.63 o                         
   2   7  -1         12.34         13.17         1.87 o                         
   2   7   0          4.09          2.64         1.15 o                         
   2   7   1          4.38          2.75         1.39 o                         
  -2  -7  -2          6.83          5.19         1.60 o                         
   2   7   3          2.66          3.10         1.98 o                         
   2   7   4          5.33          5.67         1.61 o                         
  -2  -7  -5          7.99          9.47         1.77 o                         
  -2  -7  -6         14.54         13.52         1.43 o                         
  -2  -7  -7          1.70          2.48         1.59 o                         
  -2  -7  -8         23.15         22.26         1.63 o                         
  -2  -7  -9          0.13         -0.26         1.83 o                         
  -2  -7 -10          5.46          6.02         1.99 o                         
  -2  -7 -11         27.74         34.19         3.36 o                         
  -2  -8   3          3.08          2.53         3.53 o                         
   2   8  -2          0.62         -0.21         1.80 o                         
   2   8  -1          0.44          0.35         1.66 o                         
   2   8   0          2.68          1.86         1.50 o                         
   2   8   0          3.63          1.99         3.40 o                         
   2   8   1         20.15         23.91         2.50 o                         
   2   8   2          4.09          4.31         1.60 o                         
   2   8   3         20.93         18.26         2.00 o                         
  -2  -8  -4         26.69         29.76         3.21 o                         
   2   8   4         29.63         30.30         4.02 o                         
  -2  -8  -5          3.68          3.71         2.24 o                         
  -2  -8  -6          8.67          8.97         1.26 o                         
  -2  -8  -7          1.64          2.13         1.35 o                         
  -2  -8  -8          1.08          1.70         2.05 o                         
  -2  -8  -8          1.55          2.79         2.52 o                         
  -2  -8  -9          4.76          4.15         2.59 o                         
  -2  -8 -10          0.08         -0.36         1.98 o                         
  -2  -9   0          1.50          1.73         2.01 o                         
  -2  -9  -1          8.72         10.03         1.59 o                         
  -2  -9  -2         14.04         18.32         2.73 o                         
  -2  -9  -3         62.69         70.31         4.37 o                         
   2   9   3         70.97         79.95         5.23 o                         
  -2  -9  -4          1.90          4.58         1.80 o                         
  -2  -9  -5         36.39         41.56         2.22 o                         
  -2  -9  -6          0.15         -0.67         1.97 o                         
  -2  -9  -7          0.00          0.01         1.72 o                         
   2   9   7          0.31          1.95         4.08 o                         
  -2  -9  -8          2.16          3.85         2.05 o                         
   3  -7  -6          3.26          0.57         3.44 o                         
   3  -7  -5          0.75          1.34         2.89 o                         
  -3   7   4          1.35          1.66         1.99 o                         
  -3   7   3          0.75          0.76         2.57 o                         
  -3   7   2          6.29          8.88         1.93 o                         
  -3   7   1         11.24         11.66         2.10 o                         
   3  -7   0          1.02          2.03         1.85 o                         
   3  -7   1         36.32         35.97         3.46 o                         
  -3   7  -2          7.15          7.34         2.00 o                         
   3  -6  -7          4.14          3.09         1.74 o                         
   3  -6  -6          0.30         -0.03         1.67 o                         
  -3   6   5          2.33          5.53         2.16 o                         
   3  -6  -4          2.47          4.88         1.59 o                         
   3  -6  -3         31.30         35.03         2.29 o                         
  -3   6   2          4.50          3.68         1.76 o                         
  -3   6   1         43.98         46.97         2.49 o                         
  -3   6   0          0.56          0.67         1.19 o                         
  -3   6  -1         14.87         14.01         1.51 o                         
  -3   6  -2         26.89         29.11         1.80 o                         
  -3   6  -3         37.39         45.89         2.44 o                         
   3  -6   4         22.44         24.61         1.72 o                         
   3  -5  -8         19.86         21.47         2.19 o                         
  -3   5   7          1.21          2.85         2.32 o                         
  -3   5   6          0.08          0.24         1.56 o                         
  -3   5   5         10.16         12.91         1.28 o                         
  -3   5   4          3.18          1.42         1.00 o                         
  -3   5   3          0.98          2.47         1.32 o                         
  -3   5   2          0.02          0.36         0.84 o                         
   3  -5  -1         81.20         71.63         2.71 o                         
  -3   5   0          7.02          7.58         1.24 o                         
  -3   5  -1         40.77         37.60         2.35 o                         
  -3   5  -2          1.16          1.11         1.17 o                         
  -3   5  -3          5.99          6.76         1.20 o                         
  -3   5  -4          2.76          3.24         1.20 o                         
  -3   5  -5         12.49         13.26         1.86 o                         
  -3   5  -6          0.77          1.16         1.97 o                         
   3  -4  -9          7.05          7.92         2.93 o                         
   3  -4  -8          5.54          4.86         1.43 o                         
  -3   4   7          0.06          0.00         1.50 o                         
  -3   4   6          3.57          1.97         1.46 o                         
   3  -4  -5          0.00         -0.29         1.84 o                         
  -3   4   4          9.78          7.62         1.05 o                         
  -3   4   3         18.72         22.20         1.27 o                         
  -3   4   2          0.52          0.24         0.86 o                         
  -3   4   1         36.55         31.09         1.00 o                         
  -3   4   0          0.05          0.11         0.56 o                         
  -3   4  -1        154.28        155.00         2.26 o                         
  -3   4  -2          0.29          1.01         0.82 o                         
  -3   4  -3         37.78         38.10         2.20 o                         
  -3   4  -3         56.21         55.28         1.95 o                         
   3  -4   4          6.68          6.77         0.96 o                         
  -3   4  -5          2.52          1.34         0.96 o                         
  -3   4  -6          1.09          0.86         1.52 o                         
  -3   4  -6          1.79          1.80         1.89 o                         
   3  -4   7          4.13          4.44         1.75 o                         
  -3   3   9          0.22         -1.21         1.85 o                         
   3  -3  -8          9.76         10.38         1.78 o                         
  -3   3   8         13.25         12.27         3.67 o                         
  -3   3   7          1.39          0.29         1.56 o                         
   3  -3  -6          4.52          3.03         1.31 o                         
   3  -3  -5         25.70         28.41         1.87 o                         
  -3   3   4          3.07          4.22         1.78 o                         
  -3   3   3          3.79          4.92         1.57 o                         
  -3   3   3          4.27          3.65         1.66 o                         
  -3   3   2          0.20          0.23         0.39 o                         
  -3   3   1          3.78          1.70         0.26 o                         
  -3   3   0         20.58         18.94         0.60 o                         
  -3   3   0         22.41         20.09         1.08 o                         
  -3   3  -1         71.42         67.25         0.67 o                         
  -3   3  -2         36.31         37.65         1.15 o                         
  -3   3  -3         37.64         37.86         1.15 o                         
  -3   3  -4         86.04         83.28         1.76 o                         
   3  -3   5         13.67         11.78         0.97 o                         
   3  -3   6         29.42         27.93         1.25 o                         
   3  -3   7          0.09         -0.34         1.27 o                         
   3  -3   8          5.60          5.20         2.51 o                         
   3  -2  -9          1.47          3.51         2.60 o                         
  -3   2   9          1.99          0.53         3.75 o                         
   3  -2  -8         32.19         33.07         1.79 o                         
   3  -2  -7         45.97         48.16         1.87 o                         
  -3   2   6         26.78         24.94         2.24 o                         
  -3   2   5         19.32         17.53         1.61 o                         
  -3   2   4         26.33         26.87         1.16 o                         
  -3   2   3          4.73          3.95         0.68 o                         
  -3   2   2         42.73         41.17         0.91 o                         
   3  -2  -2         42.88         43.55         1.88 o                         
  -3   2   1         17.06         16.88         0.96 o                         
  -3   2   0         14.26         14.43         0.77 o                         
  -3   2  -1          2.46          2.35         0.28 o                         
   3  -2   2         25.38         25.55         1.15 o                         
   3  -2   3          8.42          8.39         0.70 o                         
  -3   2  -4          1.90          1.63         0.71 o                         
  -3   2  -5          3.47          3.43         0.82 o                         
  -3   2  -6         45.15         41.06         1.69 o                         
  -3   2  -7         29.41         30.27         1.69 o                         
   3  -2   8          0.67          0.48         1.27 o                         
   3  -2   9          1.46          2.44         1.81 o                         
  -3   1   9          0.02         -0.14         1.37 o                         
   3  -1  -8          0.04         -0.06         1.37 o                         
   3  -1  -7         18.19         21.07         1.25 o                         
  -3   1   6         36.91         36.43         1.34 o                         
  -3   1   5         43.79         42.12         1.52 o                         
  -3   1   4         93.73         95.16         2.42 o                         
  -3   1   3         20.53         20.26         0.77 o                         
   3  -1  -2        137.22        139.14         1.20 o                         
  -3   1   1         42.25         41.63         1.50 o                         
  -3   1   0         24.00         27.05         1.33 o                         
  -3   1  -1         19.01         20.91         0.71 o                         
   3  -1   2         61.53         64.68         0.76 o                         
   3  -1   3          1.27          1.21         0.50 o                         
  -3   1  -4         95.79         93.92         1.79 o                         
   3  -1   5          8.71          8.72         0.39 o                         
   3  -1   6          0.17          0.02         0.53 o                         
  -3   1  -7          9.05          9.61         0.74 o                         
   3  -1   8         18.66         19.73         1.99 o                         
  -3   1  -9         32.06         30.18         2.18 o                         
   3  -1  10          5.38          5.70         2.06 o                         
  -3   0   9          2.33          2.14         1.87 o                         
   3   0  -8         39.08         41.20         1.60 o                         
  -3   0   7          1.93          1.32         0.95 o                         
   3   0  -6          9.87          8.34         1.33 o                         
  -3   0   5          0.22          0.05         0.84 o                         
  -3   0   4          0.85          0.92         0.84 o                         
  -3   0   3         24.17         22.37         0.88 o                         
  -3   0   2         79.05         77.79         1.82 o                         
  -3   0   1          2.78          2.52         0.58 o                         
  -3   0   0         11.72         11.02         0.47 o                         
  -3   0  -1         30.86         36.19         0.65 o                         
  -3   0  -2        126.91        137.02         1.15 o                         
   3   0   3         41.21         48.40         0.67 o                         
  -3   0  -4         16.85         18.64         0.61 o                         
  -3   0  -5        113.14        113.90         1.22 o                         
   3   0   6         88.61         89.98         1.18 o                         
   3   0   7         99.84         97.79         1.19 o                         
   3   0   8          4.67          3.98         0.85 o                         
  -3   0  -9          3.63          1.87         2.22 o                         
   3   0   9          3.71          4.27         2.94 o                         
   3   0  10          0.16         -0.15         2.55 o                         
  -3   0 -10          0.37          0.08         2.91 o                         
   3   0  11          0.43          2.40         2.85 o                         
   3   1  -9          1.38          1.64         2.47 o                         
  -3  -1   9          2.39          3.09         4.02 o                         
   3   1  -8         41.35         40.35         3.36 o                         
  -3  -1   7          3.21          3.00         1.14 o                         
   3   1  -6         35.74         35.53         1.32 o                         
   3   1  -5         12.04         11.77         0.94 o                         
   3   1  -4         38.11         38.60         1.36 o                         
   3   1  -3          9.21         11.06         0.77 o                         
  -3  -1   2          3.25          2.49         0.80 o                         
  -3  -1   1        107.51        109.08         1.63 o                         
  -3  -1   0         81.68         81.12         2.56 o                         
   3   1   0        119.54        119.25         3.47 o                         
   3   1   1          0.63          0.70         0.47 o                         
   3   1   2        142.63        151.56         1.16 o                         
   3   1   3          0.74          2.46         0.62 o                         
   3   1   3         60.74         68.83         1.35 o                         
  -3  -1  -4         66.30         61.32         0.88 o                         
  -3  -1  -5         41.43         45.73         0.86 o                         
  -3  -1  -6          9.56          9.84         0.55 o                         
   3   1   7        140.87        146.81         1.75 o                         
   3   1   7        142.12        145.96         2.30 o                         
  -3  -1  -8          7.31          6.26         0.99 o                         
  -3  -1  -8         66.68         69.08         2.35 o                         
  -3  -1  -9         33.57         33.51         1.45 o                         
   3   1  10          8.63          7.60         1.86 o                         
   3   1  11          6.06          7.24         2.59 o                         
  -3  -2   8          0.54          0.15         1.78 o                         
   3   2  -7          6.14          4.46         2.26 o                         
   3   2  -6          0.13         -0.29         1.32 o                         
  -3  -2   6          7.50          7.32         2.19 o                         
  -3  -2   5         49.39         46.75         1.49 o                         
   3   2  -4          7.74          5.95         0.84 o                         
   3   2  -3         31.29         30.82         1.06 o                         
   3   2  -3         34.91         32.40         1.93 o                         
  -3  -2   2         30.87         33.54         0.77 o                         
   3   2  -2         30.91         33.40         2.35 o                         
  -3  -2   1        112.64        114.04         1.84 o                         
  -3  -2   0         26.10         22.15         0.57 o                         
  -3  -2  -1        142.09        158.50         1.79 o                         
  -3  -2  -1        162.09        171.65         2.26 o                         
  -3  -2  -2         17.57         15.26         0.55 o                         
   3   2   3         29.75         30.01         0.59 o                         
  -3  -2  -4         46.52         50.06         0.74 o                         
   3   2   5         16.91         20.59         0.96 o                         
   3   2   6          0.17          0.32         0.52 o                         
  -3  -2  -7         13.78         11.76         0.98 o                         
   3   2   8          7.78          7.19         0.97 o                         
   3   2   9          5.38          4.99         1.33 o                         
   3   2  10         17.41         18.63         1.53 o                         
   3   2  11          0.24          0.41         1.36 o                         
  -3  -3   8          2.38          2.56         2.74 o                         
   3   3  -7          7.40          9.24         1.90 o                         
  -3  -3   6          7.45          8.61         1.82 o                         
  -3  -3   5          6.34          7.72         2.26 o                         
  -3  -3   4          4.69          4.32         1.18 o                         
   3   3  -4          4.74          3.95         2.66 o                         
   3   3  -3         13.36         13.43         1.16 o                         
  -3  -3   2         65.84         70.95         2.26 o                         
  -3  -3   1         60.08         63.36         2.65 o                         
  -3  -3   0        230.11        238.01         3.33 o                         
  -3  -3  -1         73.79         72.07         1.20 o                         
  -3  -3  -2         50.15         53.34         0.75 o                         
   3   3   3         44.35         47.22         0.90 o                         
   3   3   4        104.67        112.66         1.15 o                         
   3   3   5         39.62         40.56         0.93 o                         
  -3  -3  -6         46.32         45.79         0.91 o                         
   3   3   7          9.62         10.24         1.20 o                         
  -3  -3  -8          9.80         10.96         1.00 o                         
   3   3   9         17.91         15.62         1.34 o                         
  -3  -3 -10          0.03         -0.34         1.61 o                         
   3   3  11          0.50          0.21         1.88 o                         
   3   3  12         15.94         20.27         2.27 o                         
   3   4  -7          0.22         -0.38         2.65 o                         
   3   4  -6          2.43          4.42         1.79 o                         
   3   4  -5         15.51         16.77         2.09 o                         
   3   4  -4         54.03         53.49         1.78 o                         
   3   4  -3         31.64         32.51         2.00 o                         
   3   4  -2         20.05         17.70         1.26 o                         
   3   4  -1          0.94          1.24         1.17 o                         
  -3  -4   0         26.60         27.06         1.64 o                         
  -3  -4  -1          2.95          2.11         0.38 o                         
  -3  -4  -1          8.61          8.60         1.76 o                         
  -3  -4  -2         43.59         47.60         0.69 o                         
   3   4   3          2.08          3.22         0.66 o                         
   3   4   4         92.61         94.95         1.20 o                         
  -3  -4  -5         42.19         41.49         1.00 o                         
   3   4   6         55.26         54.73         1.11 o                         
  -3  -4  -7          3.21          2.41         0.75 o                         
  -3  -4  -8         10.73         11.16         0.95 o                         
   3   4   9         11.40         14.19         2.07 o                         
  -3  -4  -9         14.75         19.11         2.19 o                         
  -3  -4 -10          8.61         10.27         1.38 o                         
  -3  -4 -11          0.00         -1.49         1.63 o                         
   3   4  12          1.17          0.27         2.52 o                         
   3   5  -6          0.81          0.87         2.11 o                         
  -3  -5   5          8.57          8.29         2.65 o                         
   3   5  -4         52.64         51.44         2.58 o                         
  -3  -5   3          2.05          2.86         1.11 o                         
  -3  -5   2        166.14        165.45         2.80 o                         
  -3  -5   1         53.83         52.50         2.13 o                         
  -3  -5   0         80.21         82.91         2.49 o                         
  -3  -5  -1          3.29          3.04         0.57 o                         
   3   5   2         35.37         34.59         1.14 o                         
  -3  -5  -3          7.97          7.01         1.27 o                         
   3   5   3         10.24         10.84         1.85 o                         
  -3  -5  -4          2.56          2.45         0.38 o                         
  -3  -5  -5          0.77          0.65         0.63 o                         
   3   5   6          3.09          2.92         0.76 o                         
   3   5   6          8.99          8.46         1.08 o                         
   3   5   7         51.32         51.46         1.21 o                         
  -3  -5  -7         61.97         58.79         3.81 o                         
   3   5   8          2.66          3.26         0.95 o                         
   3   5   9          7.92          6.62         1.20 o                         
  -3  -5 -10          1.39          3.13         2.16 o                         
  -3  -5 -11          4.73          2.45         2.45 o                         
   3   5  11          5.52          2.41         2.97 o                         
  -3  -6   5          7.15          9.46         2.25 o                         
   3   6  -4          0.63         -0.65         2.57 o                         
  -3  -6   3          1.51          1.85         2.38 o                         
  -3  -6   2         23.42         20.16         1.53 o                         
  -3  -6   1         10.57          8.87         1.26 o                         
   3   6   0         17.75         17.95         2.00 o                         
   3   6   1         25.03         23.40         1.91 o                         
  -3  -6  -2         14.73         12.95         1.07 o                         
  -3  -6  -3          0.77          0.30         0.93 o                         
  -3  -6  -4         24.33         22.44         1.12 o                         
  -3  -6  -5         66.91         63.47         1.90 o                         
  -3  -6  -6          1.51          2.07         1.11 o                         
  -3  -6  -7          3.96          3.17         1.26 o                         
  -3  -6  -8          2.02          3.08         2.10 o                         
  -3  -6  -9          1.94          0.81         1.67 o                         
  -3  -6 -10          5.89          5.82         1.87 o                         
  -3  -6 -11          0.22          0.62         1.85 o                         
  -3  -7   4          4.79          3.17         3.05 o                         
  -3  -7   3          0.84          1.01         1.98 o                         
  -3  -7   2          0.44         -0.28         2.43 o                         
   3   7  -1          0.03         -0.31         1.16 o                         
   3   7   0          2.47          1.97         1.27 o                         
   3   7   1         14.17         12.85         1.68 o                         
   3   7   2         13.92         13.34         2.37 o                         
  -3  -7  -3         23.10         27.30         1.45 o                         
  -3  -7  -4          1.80          0.95         1.10 o                         
  -3  -7  -5         22.88         19.84         1.50 o                         
  -3  -7  -6          4.32          2.35         1.70 o                         
  -3  -7  -7         78.99         78.24         2.39 o                         
  -3  -7  -8          0.83         -0.04         1.62 o                         
  -3  -7  -9         16.22         16.88         2.18 o                         
  -3  -7 -10         20.25         21.43         3.08 o                         
  -3  -7 -11          5.32          5.69         2.21 o                         
  -3  -8   2          1.26          0.45         2.70 o                         
   3   8  -1          3.92          3.07         1.93 o                         
   3   8   0          6.49          8.59         2.03 o                         
   3   8   1          2.15          3.70         1.70 o                         
   3   8   2          3.18          1.54         1.53 o                         
   3   8   3         18.68         18.99         1.98 o                         
  -3  -8  -4          1.44          2.36         2.22 o                         
  -3  -8  -5         13.89         14.75         1.50 o                         
  -3  -8  -6          5.96          7.44         1.48 o                         
  -3  -8  -7          4.61          4.29         1.36 o                         
  -3  -8  -8          5.15          5.56         2.41 o                         
  -3  -8  -9          4.74          4.29         1.94 o                         
  -3  -8 -10         15.27         12.80         2.40 o                         
  -3  -9   0          0.01         -1.89         2.98 o                         
   3   9   1          3.49          4.82         1.60 o                         
   3   9   2          6.67          9.08         2.58 o                         
   3   9   3          0.77          0.86         1.87 o                         
  -3  -9  -4         16.77         16.87         2.24 o                         
   3   9   5          4.72          5.00         2.09 o                         
   3   9   6          5.00          3.62         2.68 o                         
  -3  -9  -7          0.19          1.02         1.25 o                         
  -3  -9  -8          0.14         -0.35         2.63 o                         
   4  -6  -5          0.01          0.50         3.29 o                         
   4  -6  -4          0.06          0.84         2.93 o                         
  -4   6   3          1.08          1.55         1.97 o                         
  -4   6   2          2.05          0.12         2.53 o                         
  -4   6   1         11.29         12.55         2.82 o                         
   4  -6  -1         13.53         20.53         4.05 o                         
  -4   6   0          1.75          1.92         1.45 o                         
  -4   6  -1          3.96          5.19         1.52 o                         
   4  -6   2          2.46          1.14         2.03 o                         
  -4   5   7          1.75          1.58         2.68 o                         
   4  -5  -7          2.37          7.28         3.92 o                         
  -4   5   6          4.39          1.51         1.68 o                         
  -4   5   5          1.39          0.66         1.54 o                         
  -4   5   4          1.52          1.49         1.81 o                         
  -4   5   3          6.38          5.74         1.55 o                         
  -4   5   2         10.42         10.41         1.40 o                         
  -4   5   1          4.13          3.13         1.60 o                         
  -4   5   0          2.67          1.64         1.96 o                         
  -4   5  -1          0.13          0.77         1.38 o                         
  -4   5  -2          1.69          1.98         1.37 o                         
  -4   5  -3          0.95          1.48         1.42 o                         
  -4   5  -4          2.14          3.21         1.97 o                         
  -4   5  -5          0.04         -0.53         1.57 o                         
   4  -4  -7         27.25         28.78         2.45 o                         
  -4   4   6          2.59          3.10         1.81 o                         
  -4   4   5          0.00          0.29         1.18 o                         
  -4   4   4          2.79          5.22         1.19 o                         
  -4   4   3          0.08         -0.21         1.03 o                         
  -4   4   2          3.34          1.92         1.39 o                         
  -4   4   1          1.20          1.14         1.18 o                         
  -4   4   0          3.54          2.62         1.38 o                         
  -4   4  -1          0.20          0.58         1.46 o                         
  -4   4  -2          3.31          2.64         1.66 o                         
  -4   4  -3          0.51          0.37         1.34 o                         
  -4   4  -4          0.03         -0.16         1.28 o                         
   4  -4   5         12.58         12.61         1.41 o                         
  -4   4  -6         11.49         13.75         2.35 o                         
  -4   3   8          6.60          7.84         2.25 o                         
  -4   3   7          2.86          1.97         1.64 o                         
  -4   3   6          2.28          3.34         1.53 o                         
  -4   3   5          0.06          0.02         1.46 o                         
  -4   3   4          0.15          0.46         1.82 o                         
  -4   3   3          1.11          1.41         1.02 o                         
  -4   3   2         30.50         28.03         1.36 o                         
  -4   3   1          2.62          1.58         0.84 o                         
  -4   3   0        122.01        117.46         2.89 o                         
  -4   3  -1         15.41         13.48         1.40 o                         
  -4   3  -2         11.09         11.95         1.57 o                         
  -4   3  -3         54.10         51.74         1.94 o                         
   4  -3   4         25.48         27.35         1.76 o                         
   4  -3   5         20.41         20.43         1.40 o                         
   4  -3   6          5.76          5.29         1.23 o                         
  -4   3  -7          8.15          7.32         1.96 o                         
   4  -3   7          8.17          6.73         4.16 o                         
   4  -2  -8          1.17          1.52         1.44 o                         
   4  -2  -7          7.32          8.06         1.77 o                         
  -4   2   7          7.68          4.94         3.43 o                         
  -4   2   6          3.29          2.89         2.20 o                         
  -4   2   5          6.24          6.81         1.64 o                         
  -4   2   4          3.32          2.43         1.38 o                         
  -4   2   3          7.35          7.39         1.84 o                         
   4  -2  -3          7.75          5.16         2.92 o                         
  -4   2   2          1.09          0.85         1.27 o                         
  -4   2   1          0.58          0.26         0.95 o                         
  -4   2   0        133.25        130.83         1.81 o                         
  -4   2  -1          7.18          7.82         0.69 o                         
  -4   2  -1         52.00         51.29         2.54 o                         
  -4   2  -2         93.49         85.99         2.70 o                         
  -4   2  -2        107.80        100.71         4.03 o                         
  -4   2  -3         56.24         60.69         2.39 o                         
  -4   2  -4          1.21          0.39         0.72 o                         
  -4   2  -5        130.83        128.79         2.09 o                         
   4  -2   6          2.31          1.42         0.89 o                         
   4  -2   7         15.03         12.89         1.30 o                         
  -4   2  -8          0.24          0.58         1.31 o                         
  -4   2  -9          3.00          4.26         3.05 o                         
   4  -1  -8          1.25          2.17         2.29 o                         
   4  -1  -7          2.37          1.57         1.05 o                         
   4  -1  -6          5.23          5.04         1.00 o                         
  -4   1   5         17.96         17.67         1.54 o                         
  -4   1   4         23.33         21.69         1.83 o                         
   4  -1  -4         54.79         53.87         2.27 o                         
  -4   1   3         90.71         87.48         1.61 o                         
  -4   1   2        129.07        120.39         2.71 o                         
  -4   1   1         55.48         53.81         2.18 o                         
  -4   1   0         11.18         10.92         0.92 o                         
  -4   1  -1         24.36         25.20         0.95 o                         
   4  -1   2         43.04         43.58         0.73 o                         
   4  -1   3         11.19          9.59         1.15 o                         
  -4   1  -3         20.42         20.00         0.81 o                         
   4  -1   4          6.30          5.39         1.19 o                         
   4  -1   5          9.57          8.42         0.99 o                         
   4  -1   6          0.04          0.20         0.87 o                         
  -4   1  -7         13.33         13.56         2.11 o                         
  -4   1  -8          1.99          2.10         1.64 o                         
  -4   1  -9          4.99          5.05         2.01 o                         
  -4   0   8          3.49          4.42         1.85 o                         
   4   0  -7          0.65          0.72         1.73 o                         
  -4   0   6          1.37          2.24         1.13 o                         
   4   0  -6          1.38          1.39         2.39 o                         
  -4   0   5          0.77          0.91         0.86 o                         
  -4   0   4         13.66         12.68         1.10 o                         
  -4   0   3         94.48         93.97         2.44 o                         
  -4   0   2          0.34          0.29         0.70 o                         
  -4   0   1        112.92        110.28         1.46 o                         
  -4   0   0         64.89         63.38         0.87 o                         
   4   0   1         36.54         39.30         0.84 o                         
   4   0   2          5.29          4.48         0.45 o                         
   4   0   3         40.18         39.22         0.73 o                         
   4   0   4          0.48          0.74         0.43 o                         
   4   0   5          7.13          9.03         1.45 o                         
   4   0   6          1.16          1.16         0.83 o                         
   4   0   7          4.77          3.81         1.47 o                         
   4   0   8          0.00         -0.50         1.37 o                         
   4   0   9          1.21         -0.32         2.15 o                         
   4   0  10          0.22          0.32         1.73 o                         
  -4  -1   8          0.59          1.02         1.74 o                         
  -4  -1   7          0.51          0.14         1.32 o                         
  -4  -1   6          8.32          9.50         1.32 o                         
  -4  -1   5          7.41          6.55         1.27 o                         
   4   1  -4         10.73         11.07         0.93 o                         
  -4  -1   3          5.01          4.86         1.06 o                         
  -4  -1   2        113.10        118.55         2.03 o                         
  -4  -1   1         35.69         33.57         1.50 o                         
   4   1   0          5.59          6.22         0.77 o                         
  -4  -1  -1          0.71          0.34         0.75 o                         
  -4  -1  -2         15.21         17.59         0.89 o                         
   4   1   3          9.33         10.60         0.77 o                         
   4   1   4          7.36          7.39         0.60 o                         
   4   1   5          2.51          1.75         0.59 o                         
   4   1   6         21.15         20.10         1.04 o                         
   4   1   7         14.44         14.48         1.12 o                         
  -4  -1  -8          7.79          6.92         1.17 o                         
  -4  -1  -9          0.19          0.17         1.40 o                         
  -4  -1 -10         12.11         13.27         2.81 o                         
   4   1  10         13.89         13.89         3.25 o                         
   4   1  11          1.48          2.74         2.21 o                         
  -4  -2   7         14.17         15.51         2.78 o                         
  -4  -2   6         37.49         34.22         2.30 o                         
   4   2  -5          2.11          1.82         1.52 o                         
  -4  -2   4         65.00         60.22         2.48 o                         
   4   2  -4         68.37         64.66         3.52 o                         
   4   2  -3         22.07         21.01         1.03 o                         
  -4  -2   2          0.88          1.38         0.50 o                         
  -4  -2   1          4.50          5.24         1.22 o                         
   4   2   0         28.87         34.22         0.87 o                         
  -4  -2  -1          0.26          0.02         1.27 o                         
   4   2   1          5.40          5.77         0.95 o                         
   4   2   2          0.01         -0.08         0.57 o                         
   4   2   3          0.48          0.21         0.72 o                         
  -4  -2  -4          6.35          7.14         0.88 o                         
  -4  -2  -4          9.20          9.69         2.04 o                         
   4   2   5         35.89         36.09         1.09 o                         
  -4  -2  -6         35.17         34.42         1.03 o                         
   4   2   7          8.10          7.27         1.00 o                         
   4   2   8         10.60          9.86         1.39 o                         
   4   2   9          3.99          3.16         1.18 o                         
  -4  -2  -9          6.83          5.10         3.01 o                         
   4   2  10          0.00          0.78         1.33 o                         
   4   2  11         16.58         19.98         3.03 o                         
  -4  -3   7          6.59          6.09         2.02 o                         
  -4  -3   6          2.50          4.26         2.37 o                         
  -4  -3   5          4.80          2.33         2.29 o                         
  -4  -3   4         44.24         40.51         2.28 o                         
  -4  -3   3          0.10          0.22         1.39 o                         
  -4  -3   2         12.80         11.61         2.57 o                         
   4   3  -2         13.32         12.85         2.54 o                         
  -4  -3   1          8.41          7.80         1.36 o                         
   4   3  -1         11.86          9.46         2.35 o                         
  -4  -3   0         13.99         13.52         1.52 o                         
  -4  -3  -1         37.18         37.13         0.78 o                         
  -4  -3  -2         25.99         25.80         0.89 o                         
   4   3   3         74.97         73.05         1.00 o                         
   4   3   4          8.16          7.81         0.65 o                         
   4   3   5          3.70          3.94         0.69 o                         
  -4  -3  -6         14.56         15.37         1.30 o                         
  -4  -3  -7         24.93         24.22         1.05 o                         
   4   3   8         26.86         23.22         1.23 o                         
   4   3   9          4.83          4.29         1.05 o                         
  -4  -3 -10          1.53          2.91         1.77 o                         
   4   3  11         14.69         16.80         2.15 o                         
  -4  -4   6          8.29          9.65         2.12 o                         
  -4  -4   5          0.85          1.02         1.77 o                         
  -4  -4   4          6.55          9.17         2.46 o                         
  -4  -4   3          1.73          1.01         1.39 o                         
   4   4  -3          1.74          0.67         2.66 o                         
   4   4  -2          1.88          3.13         1.15 o                         
  -4  -4   1          1.80          2.61         1.19 o                         
  -4  -4   0         17.27         17.83         2.25 o                         
  -4  -4  -1         25.81         24.66         0.95 o                         
  -4  -4  -2          6.17          6.54         0.57 o                         
   4   4   3        260.48        248.65         1.58 o                         
  -4  -4  -4         42.02         38.77         1.51 o                         
   4   4   5        230.08        218.71         2.42 o                         
   4   4   6          6.18          5.73         0.84 o                         
  -4  -4  -7         11.29         11.16         0.86 o                         
  -4  -4  -8         44.46         52.24         1.83 o                         
   4   4   9          1.35          2.11         0.97 o                         
  -4  -4 -10          7.24          5.83         1.11 o                         
  -4  -4 -11          0.54         -0.68         3.01 o                         
  -4  -5   5          4.13          4.29         1.92 o                         
  -4  -5   4          0.10         -0.21         1.85 o                         
  -4  -5   3          8.11          8.41         1.41 o                         
   4   5  -2          2.00          1.30         1.36 o                         
  -4  -5   1          6.45          4.95         1.21 o                         
  -4  -5   0          8.78          8.65         1.59 o                         
   4   5   1         24.55         20.25         1.72 o                         
   4   5   2          5.33          4.45         1.93 o                         
  -4  -5  -3          0.01          0.13         0.80 o                         
  -4  -5  -4          0.53          0.26         0.77 o                         
   4   5   5        127.01        126.15         1.93 o                         
  -4  -5  -6         24.26         27.16         1.76 o                         
  -4  -5  -7         41.44         40.58         1.41 o                         
  -4  -5  -8          0.06          0.22         0.93 o                         
  -4  -5  -9          3.01          2.85         1.54 o                         
  -4  -5 -10          1.82          0.60         2.29 o                         
  -4  -5 -11          0.27          0.21         1.86 o                         
  -4  -6   4          2.43          3.02         2.69 o                         
  -4  -6   3         26.47         25.53         2.35 o                         
  -4  -6   2          1.86          2.56         1.30 o                         
  -4  -6   1          7.92          7.75         1.35 o                         
  -4  -6   0          6.09          4.92         1.66 o                         
   4   6   1         21.56         18.46         1.79 o                         
   4   6   2          4.94          5.11         1.66 o                         
   4   6   3         82.08         83.65         2.95 o                         
  -4  -6  -4          8.43          9.59         1.45 o                         
   4   6   4          8.83          9.93         1.39 o                         
  -4  -6  -5          5.44          6.31         0.86 o                         
  -4  -6  -6          0.00          0.14         1.13 o                         
   4   6   7          4.79          3.60         2.16 o                         
  -4  -6  -7          5.42          5.44         1.98 o                         
  -4  -6  -8          4.20          2.81         2.09 o                         
  -4  -6  -8          9.92          9.42         2.30 o                         
  -4  -6  -9          0.64          0.00         1.55 o                         
  -4  -6 -10          0.43          1.00         1.69 o                         
  -4  -6 -11          1.10          2.26         2.55 o                         
  -4  -7   2          5.01          4.95         2.85 o                         
   4   7  -2          9.33         11.68         3.90 o                         
   4   7  -1          3.83          5.33         1.49 o                         
  -4  -7   0          6.49          5.36         1.31 o                         
  -4  -7  -1          8.18         11.91         2.42 o                         
  -4  -7  -2         25.40         28.08         2.84 o                         
   4   7   2         32.58         28.89         3.78 o                         
   4   7   3          2.12          0.70         1.52 o                         
   4   7   4          0.55          1.15         1.52 o                         
   4   7   5          9.54          7.11         2.41 o                         
  -4  -7  -6          8.06          7.33         1.34 o                         
  -4  -7  -7          0.09          0.12         1.31 o                         
  -4  -7  -8          2.97          2.93         1.39 o                         
  -4  -7  -9          0.05         -0.09         2.40 o                         
  -4  -7 -10          5.35          5.36         2.01 o                         
  -4  -8   1         10.57         12.00         4.47 o                         
   4   8   0          0.65          0.59         1.47 o                         
   4   8   1          0.78          1.77         1.84 o                         
   4   8   2          6.37          5.93         1.91 o                         
   4   8   3          4.90          3.76         2.44 o                         
  -4  -8  -4          3.43          3.24         1.82 o                         
   4   8   5          0.74          0.29         1.93 o                         
   4   8   6          1.96          1.18         1.93 o                         
  -4  -8  -7          6.75          5.86         2.60 o                         
  -4  -8  -8          0.94          0.16         1.55 o                         
  -4  -8  -9         15.25         17.63         2.28 o                         
   4   9   2          0.05          0.04         1.95 o                         
   4   9   3          0.38          0.66         2.03 o                         
  -4  -9  -4          0.10          0.60         1.78 o                         
  -4  -9  -5          0.23         -1.48         2.70 o                         
  -4  -9  -6          1.70          3.96         2.02 o                         
  -5   5   3          0.04         -0.15         1.49 o                         
  -5   5   2         19.61         19.79         1.78 o                         
  -5   5   1          7.54          9.31         2.68 o                         
  -5   5   0         11.48         12.48         3.31 o                         
   5  -5   0         12.69         11.82         4.00 o                         
  -5   5  -1          4.18          5.82         2.09 o                         
  -5   5  -2          1.25          0.66         1.58 o                         
  -5   4   5          0.01          0.46         1.69 o                         
  -5   4   4         12.46         11.99         1.98 o                         
  -5   4   3          3.59          2.22         2.16 o                         
  -5   4   2          0.14          0.25         1.39 o                         
  -5   4   1          0.13          0.08         1.32 o                         
  -5   4   0         13.26         11.37         1.55 o                         
  -5   4  -1          9.60         11.39         2.68 o                         
  -5   4  -2          0.00         -0.10         1.74 o                         
  -5   4  -3          0.77          1.08         1.52 o                         
  -5   4  -4          0.57          1.16         1.62 o                         
  -5   4  -5          0.19          1.24         2.56 o                         
  -5   3   6          3.41          2.56         1.95 o                         
  -5   3   5          8.39         10.01         2.62 o                         
  -5   3   4         17.28         17.50         1.56 o                         
  -5   3   3          0.47          1.63         1.64 o                         
   5  -3  -2         37.04         35.16         2.16 o                         
  -5   3   1         13.80         11.48         2.04 o                         
  -5   3   0          0.35          0.75         1.29 o                         
  -5   3  -1          4.28          4.29         1.40 o                         
  -5   3  -2          1.15          0.72         1.64 o                         
  -5   3  -3          8.78         11.47         2.56 o                         
  -5   3  -4          0.57         -0.03         1.39 o                         
  -5   3  -5          0.51          0.91         1.45 o                         
  -5   3  -6          3.49          3.66         1.87 o                         
  -5   2   7          1.47          0.87         2.17 o                         
  -5   2   6         14.34         14.77         2.11 o                         
   5  -2  -5          0.01          0.30         1.68 o                         
  -5   2   4         20.93         22.74         2.00 o                         
  -5   2   3          0.50          0.62         2.02 o                         
  -5   2   2         14.09         13.01         1.28 o                         
  -5   2   1         60.64         60.10         1.65 o                         
  -5   2   0         50.68         44.82         1.87 o                         
  -5   2  -1         71.82         67.60         2.57 o                         
   5  -2   2         22.20         21.90         1.60 o                         
  -5   2  -3          2.20          2.39         1.51 o                         
  -5   2  -4         25.69         24.73         1.96 o                         
  -5   2  -5         12.09         10.79         1.94 o                         
  -5   2  -6          7.82          8.10         1.27 o                         
  -5   2  -7          2.46          2.65         1.64 o                         
  -5   1   7          0.03          0.75         1.76 o                         
  -5   1   6          0.69          1.31         1.77 o                         
  -5   1   5          7.01          5.23         2.32 o                         
  -5   1   4         61.86         63.51         2.65 o                         
  -5   1   3          3.37          3.99         1.57 o                         
  -5   1   2         27.79         28.49         2.42 o                         
   5  -1  -2         29.22         28.86         3.74 o                         
  -5   1   1          1.61          1.14         1.42 o                         
  -5   1   0         12.94         12.56         1.08 o                         
   5  -1   1         43.51         44.71         1.81 o                         
  -5   1  -2         34.38         32.92         2.81 o                         
  -5   1  -2         43.11         45.13         2.64 o                         
   5  -1   3          7.49          7.60         1.54 o                         
  -5   1  -3         15.83         15.35         2.90 o                         
   5  -1   4         41.17         39.05         2.13 o                         
  -5   1  -5          1.24          2.23         1.40 o                         
  -5   1  -6         22.05         20.73         1.73 o                         
  -5   1  -7          2.66          3.65         1.61 o                         
  -5   1  -8          0.35          0.16         1.90 o                         
  -5   0   7          6.21          8.93         2.67 o                         
   5   0  -6          7.30          8.05         1.94 o                         
   5   0  -5          2.53          3.22         1.73 o                         
  -5   0   4          9.63         12.02         2.34 o                         
  -5   0   3          3.06          3.50         1.48 o                         
   5   0  -2        118.29        110.55         3.01 o                         
  -5   0   1         16.44         16.08         1.63 o                         
  -5   0   0         48.30         49.48         1.68 o                         
  -5   0  -1          0.00         -0.05         0.83 o                         
  -5   0  -2          1.41          1.35         0.79 o                         
  -5   0  -3          0.56          1.18         0.77 o                         
  -5   0  -4          6.36          7.12         1.56 o                         
  -5   0  -5          6.68          7.39         1.44 o                         
   5   0   6          7.04          6.44         1.18 o                         
   5   0   7          0.19          0.05         1.33 o                         
   5   0   8          9.39         12.07         2.51 o                         
  -5   0  -9          0.02          0.26         1.72 o                         
   5   1  -7          1.44          1.30         2.60 o                         
  -5  -1   6          2.06          4.18         2.53 o                         
  -5  -1   5          1.23          0.43         1.75 o                         
   5   1  -4          0.02         -0.31         1.06 o                         
  -5  -1   3          8.30          8.83         1.12 o                         
  -5  -1   2         42.37         40.78         1.96 o                         
   5   1  -1         10.60         11.58         1.01 o                         
   5   1   0         68.37         68.93         1.51 o                         
  -5  -1  -1         18.31         16.88         0.82 o                         
  -5  -1  -2         39.22         36.12         1.64 o                         
  -5  -1  -3          7.38          7.69         0.94 o                         
  -5  -1  -4          1.26          1.37         0.79 o                         
   5   1   5          8.75         10.98         1.04 o                         
   5   1   6         26.30         26.57         1.79 o                         
   5   1   7          2.83          2.63         1.29 o                         
  -5  -1  -8          2.46          1.31         1.20 o                         
  -5  -1  -9          0.01          0.34         1.60 o                         
  -5  -1 -10          9.64          9.93         2.60 o                         
  -5  -2   6          0.19          0.56         1.65 o                         
   5   2  -5          4.01          5.36         1.41 o                         
  -5  -2   4          1.53          1.07         1.49 o                         
  -5  -2   3          0.20          0.67         1.14 o                         
  -5  -2   2          0.07          0.08         0.96 o                         
   5   2  -1          2.64          2.67         1.00 o                         
  -5  -2   0          0.27         -0.20         1.24 o                         
  -5  -2  -1         10.38          9.52         1.14 o                         
  -5  -2  -2          7.90          6.18         0.93 o                         
  -5  -2  -3         39.84         38.37         1.30 o                         
  -5  -2  -4         39.43         35.37         1.47 o                         
  -5  -2  -5          0.04          0.14         0.78 o                         
   5   2   6          0.05          0.43         0.73 o                         
   5   2   7         20.10         19.93         1.48 o                         
   5   2   8         12.00         14.19         1.78 o                         
   5   2   9          3.80          4.03         1.37 o                         
  -5  -2 -10          2.94          3.37         1.78 o                         
   5   3  -6          8.30          6.46         3.60 o                         
  -5  -3   5         20.12         23.37         2.27 o                         
  -5  -3   4          4.17          4.07         1.57 o                         
  -5  -3   3         10.35          9.86         1.63 o                         
   5   3  -2          1.99          1.25         1.52 o                         
  -5  -3   1          8.34          7.22         1.14 o                         
   5   3   0          2.47          1.87         1.28 o                         
  -5  -3  -1         29.81         29.91         1.41 o                         
  -5  -3  -2         16.50         15.83         2.34 o                         
  -5  -3  -2         17.60         16.25         1.47 o                         
  -5  -3  -3          0.02         -0.41         0.80 o                         
  -5  -3  -4         18.15         16.80         1.06 o                         
   5   3   5          1.12          1.20         0.87 o                         
  -5  -3  -5          4.13          6.42         2.26 o                         
   5   3   6         67.58         64.70         1.89 o                         
   5   3   7         14.78         16.03         1.33 o                         
  -5  -3  -8          9.91          9.42         1.30 o                         
   5   3   9          6.42          5.89         1.72 o                         
   5   3  10         12.49         12.09         2.56 o                         
  -5  -3 -10         15.11         10.68         3.32 o                         
   5   4  -5         10.89         11.62         3.72 o                         
  -5  -4   4          1.05          1.03         2.50 o                         
  -5  -4   3          0.92          0.94         1.28 o                         
  -5  -4   2          0.72          0.78         1.21 o                         
  -5  -4   1          9.36         15.05         2.86 o                         
   5   4  -1         13.44         17.26         2.11 o                         
   5   4   0          1.06          0.93         0.81 o                         
  -5  -4  -1          1.09          0.59         0.89 o                         
   5   4   2         51.23         50.02         1.51 o                         
   5   4   3         16.99         16.93         1.23 o                         
   5   4   4         74.86         75.87         1.59 o                         
   5   4   5          2.16          2.55         1.03 o                         
  -5  -4  -6          0.82          1.55         0.92 o                         
  -5  -4  -7          1.49          1.77         1.54 o                         
  -5  -4  -8          5.30          4.63         1.12 o                         
  -5  -4  -9          1.64          1.49         1.31 o                         
  -5  -4 -10          4.52          3.43         1.44 o                         
  -5  -5   4          6.16          6.68         2.23 o                         
   5   5  -3          1.37          2.09         2.52 o                         
  -5  -5   2          0.12         -0.13         1.23 o                         
  -5  -5   1         21.75         19.98         1.59 o                         
   5   5   0          0.06          0.49         1.27 o                         
   5   5   1         46.81         54.18         3.23 o                         
   5   5   2         11.33         10.81         1.77 o                         
   5   5   3          0.02          0.10         1.16 o                         
   5   5   4        141.67        136.79         2.68 o                         
  -5  -5  -5          0.25          0.10         1.17 o                         
   5   5   6         80.69         78.10         1.80 o                         
  -5  -5  -7          0.91          1.17         1.22 o                         
  -5  -5  -8         11.85         12.07         1.23 o                         
  -5  -5  -9          0.38         -0.19         2.08 o                         
  -5  -5 -10          2.02          1.72         1.84 o                         
   5   6  -3          6.08          6.88         2.24 o                         
  -5  -6   2          7.40          7.47         1.57 o                         
   5   6  -1          2.39          4.25         1.95 o                         
   5   6   0          3.06          2.40         1.42 o                         
  -5  -6  -1         10.56          8.84         1.84 o                         
   5   6   2          6.24          5.70         1.82 o                         
   5   6   3          1.54          2.05         2.23 o                         
   5   6   4          4.38          3.30         1.23 o                         
  -5  -6  -5          3.71          3.81         1.15 o                         
   5   6   6         18.08         17.82         2.15 o                         
  -5  -6  -7          9.51          9.28         1.80 o                         
  -5  -6  -8          3.13          1.83         1.33 o                         
  -5  -6  -9          5.41          4.72         1.80 o                         
  -5  -6 -10          2.86          2.07         1.87 o                         
   5   7  -1          0.05          2.05         1.49 o                         
   5   7   0          7.33          7.32         1.61 o                         
   5   7   1          4.77          3.39         2.47 o                         
   5   7   2          9.30          7.67         1.98 o                         
   5   7   3          6.13          7.47         1.97 o                         
   5   7   4          1.69          0.89         1.90 o                         
   5   7   5          1.64          1.89         2.21 o                         
   5   7   6          1.49          2.20         1.83 o                         
   5   7   7          0.49          0.66         1.85 o                         
   5   7   8          0.49         -0.78         2.70 o                         
  -5  -7  -9         13.61         15.18         2.15 o                         
   5   7   9         15.29         17.68         4.29 o                         
   5   8   1         12.95         16.59         1.93 o                         
   5   8   2          7.15          6.12         2.62 o                         
  -5  -8  -3         10.98          9.15         3.13 o                         
   5   8   3         13.53         13.61         4.03 o                         
   5   8   4          0.99         -0.11         1.78 o                         
   5   8   5          4.29          4.59         1.92 o                         
   5   8   6          3.35          5.59         2.78 o                         
   5   8   7          4.87          8.98         2.19 o                         
   5   8   8          0.05          0.14         2.25 o                         
  -6   3   3         24.45         21.43         2.44 o                         
  -6   3   2          3.21          4.39         2.11 o                         
  -6   3   1          0.04         -0.77         1.52 o                         
  -6   3   0          1.18          0.67         1.53 o                         
  -6   3  -1          5.14          5.32         1.59 o                         
  -6   3  -2          0.19         -0.71         2.50 o                         
  -6   3  -3          0.71          0.17         2.01 o                         
  -6   3  -4          1.42          0.71         1.83 o                         
   6  -2  -4         13.40         17.54         3.09 o                         
   6  -2  -3         12.03          8.93         2.12 o                         
  -6   2   2          8.81          9.42         1.54 o                         
   6  -2  -1         17.38         17.35         1.75 o                         
  -6   2   0          1.67          2.35         1.72 o                         
   6  -2   1          1.14          0.79         1.38 o                         
  -6   2  -2          2.26          2.14         1.51 o                         
  -6   2  -3          3.48          4.20         1.81 o                         
  -6   2  -4          4.61          4.83         2.55 o                         
  -6   2  -5          0.78          1.27         1.47 o                         
  -6   1   5         12.48         14.63         2.32 o                         
  -6   1   4          3.11          2.42         1.85 o                         
  -6   1   3          9.64         10.10         1.93 o                         
  -6   1   2          0.81          0.61         2.46 o                         
  -6   1   1          2.70          2.01         1.49 o                         
  -6   1   0          3.78          4.06         1.52 o                         
  -6   1  -1          7.76          6.52         1.36 o                         
   6  -1   2          5.95          8.03         1.88 o                         
   6  -1   3         20.87         21.50         1.75 o                         
  -6   1  -4         24.42         25.30         2.26 o                         
  -6   1  -5         23.14         25.17         2.22 o                         
  -6   1  -6         26.04         30.11         3.10 o                         
  -6   1  -7          3.46          2.27         2.83 o                         
   6   0  -5          1.02          0.68         2.67 o                         
  -6   0   5          1.03          1.00         3.20 o                         
  -6   0   4          3.71          1.92         2.43 o                         
  -6   0   3          9.92         10.93         1.83 o                         
  -6   0   2          2.27          3.21         1.64 o                         
  -6   0   1          0.16         -0.09         1.09 o                         
  -6   0   0          2.60          3.86         2.41 o                         
  -6   0   0          2.92          3.77         2.22 o                         
  -6   0  -1          1.45          1.42         1.29 o                         
  -6   0  -2          5.91          4.19         1.35 o                         
  -6   0  -3          9.32          8.65         2.65 o                         
  -6   0  -3          9.44          7.37         2.29 o                         
  -6   0  -4          8.23          7.75         1.71 o                         
  -6   0  -4         17.77         17.37         3.58 o                         
  -6   0  -5         30.69         32.08         2.23 o                         
  -6   0  -6          5.61          6.04         1.63 o                         
  -6   0  -7          5.23          3.12         2.57 o                         
  -6   0  -7          6.94          4.06         3.79 o                         
   6   0   8          1.48          1.58         1.89 o                         
  -6  -1   5          1.12          1.44         1.91 o                         
   6   1  -4          1.02          1.04         1.74 o                         
  -6  -1   3         25.98         27.80         2.85 o                         
  -6  -1   2          0.05          1.00         1.70 o                         
  -6  -1   1          9.85         11.90         1.82 o                         
   6   1   0         16.07         14.88         1.56 o                         
  -6  -1  -1          2.87          2.48         1.31 o                         
  -6  -1  -2          3.39          3.54         0.98 o                         
  -6  -1  -3          2.11          2.59         0.98 o                         
   6   1   4         29.48         31.57         1.65 o                         
  -6  -1  -5          4.01          2.21         1.62 o                         
  -6  -1  -6         11.60         13.37         1.71 o                         
  -6  -1  -7          3.76          2.28         2.25 o                         
   6   1   8          0.88          0.45         1.40 o                         
  -6  -2   4          0.05          0.12         1.91 o                         
  -6  -2   3         34.32         37.20         2.64 o                         
  -6  -2   2          0.62          1.70         1.60 o                         
  -6  -2   1         49.10         57.00         3.32 o                         
   6   2   0         19.42         18.86         1.49 o                         
  -6  -2  -1          6.49          6.33         1.07 o                         
  -6  -2  -2         96.33         96.99         2.05 o                         
  -6  -2  -3         10.19          7.61         1.33 o                         
  -6  -2  -4         13.27         12.74         1.13 o                         
  -6  -2  -5          1.06          1.19         1.18 o                         
  -6  -2  -6          7.65          6.48         1.54 o                         
   6   2   7          4.05          3.92         2.18 o                         
   6   2   8          0.77         -0.01         1.31 o                         
  -6  -2  -9          0.04          0.48         1.75 o                         
  -6  -3   4          1.37         -0.47         3.17 o                         
  -6  -3   3          0.49          0.10         2.49 o                         
  -6  -3   2          0.26         -0.02         1.62 o                         
   6   3  -1         15.62         14.95         1.97 o                         
  -6  -3   0          3.30          3.42         0.99 o                         
  -6  -3  -1          2.31          3.18         1.21 o                         
  -6  -3  -2         11.82         11.01         1.10 o                         
  -6  -3  -3          0.21          0.14         0.93 o                         
  -6  -3  -4         31.54         30.79         1.33 o                         
   6   3   5          7.62          7.39         1.29 o                         
   6   3   6          0.82          0.74         0.89 o                         
   6   3   7          2.19          0.31         2.38 o                         
  -6  -3  -8          7.13          7.19         1.85 o                         
  -6  -3  -9         11.81         11.95         2.56 o                         
   6   4  -3         19.71         22.91         1.83 o                         
  -6  -4   2          2.23          3.82         1.69 o                         
  -6  -4   1          1.98          2.29         2.19 o                         
  -6  -4   0          9.61          9.86         1.69 o                         
  -6  -4  -1          0.06          0.17         1.41 o                         
  -6  -4  -2         16.02         16.13         1.81 o                         
   6   4   2         17.52         15.67         3.70 o                         
  -6  -4  -3          1.76          2.37         2.23 o                         
   6   4   3          3.47          3.41         2.09 o                         
   6   4   4          0.01          0.11         1.25 o                         
   6   4   5          0.26          0.37         1.17 o                         
  -6  -4  -6          0.90          0.33         1.89 o                         
   6   4   6          1.37          3.14         2.15 o                         
  -6  -4  -7          1.45          0.39         1.63 o                         
  -6  -4  -8          4.00          3.27         1.70 o                         
  -6  -4  -9         14.02         13.62         2.07 o                         
   6   5  -2          0.80         -0.92         1.51 o                         
  -6  -5   1          3.96          4.05         1.48 o                         
  -6  -5   0          1.72          2.59         1.74 o                         
   6   5   1          3.32          4.45         1.40 o                         
   6   5   2          0.39         -0.04         1.62 o                         
   6   5   3          9.54         10.31         1.46 o                         
   6   5   4          3.63          2.84         1.65 o                         
   6   5   5          5.65          5.79         1.40 o                         
  -6  -5  -6          0.04          0.50         1.20 o                         
  -6  -5  -7          7.84          9.16         1.79 o                         
   6   5   8          2.43          2.04         2.42 o                         
   6   5   9          5.22          5.62         2.01 o                         
  -6  -6   1          0.85          1.33         1.54 o                         
   6   6   0          1.27          1.70         1.52 o                         
   6   6   1          2.46          2.97         1.46 o                         
   6   6   2          0.15          0.19         2.45 o                         
   6   6   3         19.46         20.86         1.70 o                         
  -6  -6  -4          0.02         -0.49         1.24 o                         
   6   6   5         12.71          9.47         1.40 o                         
   6   6   6          0.42         -0.05         2.41 o                         
   6   6   7          2.38          1.29         1.93 o                         
   6   6   8          5.38          2.73         1.97 o                         
   6   6   9         13.83         12.69         2.35 o                         
   6   7   1          2.49          3.68         1.63 o                         
   6   7   2          0.28          0.59         2.05 o                         
   6   7   3          3.95          5.80         1.87 o                         
   6   7   4          5.77          9.87         2.67 o                         
   6   7   5         14.53         15.12         2.13 o                         
   6   7   6          3.28          3.02         2.13 o                         
   6   7   7          0.20          0.94         2.05 o                         
  -6  -7  -8         15.89         14.52         3.92 o                         
  -7   1   1          0.18          0.57         2.15 o                         
  -7   1   0          2.34          2.25         1.67 o                         
  -7   1  -1          0.26         -0.06         2.22 o                         
  -7   1  -2          7.08          7.55         1.71 o                         
   7  -1   3          2.87          4.36         1.66 o                         
   7  -1   4         25.21         27.77         2.51 o                         
  -7   0   2          0.22         -0.27         2.79 o                         
  -7   0   1          0.90          1.27         2.10 o                         
   7   0   0          2.89          3.00         1.56 o                         
  -7   0  -1          1.16          1.83         1.50 o                         
  -7   0  -2          0.86          1.58         1.44 o                         
  -7   0  -3          0.13          1.86         2.01 o                         
  -7   0  -4         28.36         30.00         1.99 o                         
  -7   0  -5          6.60          6.67         3.01 o                         
  -7  -1   2          1.22          1.86         2.60 o                         
  -7  -1   1          0.00         -0.17         1.54 o                         
  -7  -1   0          6.68          7.22         1.81 o                         
   7   1   0          7.53         10.50         4.08 o                         
  -7  -1  -1          1.34          0.37         2.38 o                         
  -7  -1  -1          1.72          2.74         2.38 o                         
   7   1   2          0.18          0.42         1.45 o                         
   7   1   3          4.02          4.49         1.40 o                         
  -7  -1  -4          4.22          4.21         1.78 o                         
   7   1   4          5.47          4.23         3.44 o                         
   7   1   5          4.21          3.71         1.74 o                         
  -7  -1  -5          5.90          7.48         3.59 o                         
  -7  -1  -6         23.74         26.50         3.44 o                         
  -7  -2   2         28.09         33.01         4.55 o                         
  -7  -2   1          1.33          0.36         1.52 o                         
  -7  -2   0          0.10          0.16         1.17 o                         
   7   2   1          8.75         10.41         1.57 o                         
  -7  -2  -2          2.09          3.15         1.51 o                         
  -7  -2  -3          1.90          1.72         1.24 o                         
  -7  -2  -4          1.86          1.60         1.34 o                         
  -7  -2  -5          0.57          0.11         1.36 o                         
  -7  -2  -6          0.63          1.93         2.20 o                         
   7   2   7          0.01         -0.85         1.83 o                         
  -7  -3   1          9.21         11.00         2.24 o                         
  -7  -3   0         23.10         25.86         3.11 o                         
  -7  -3  -1         18.82         19.93         1.73 o                         
  -7  -3  -2          3.12          3.04         1.40 o                         
  -7  -3  -3         18.26         17.05         1.69 o                         
   7   3   4          5.11          4.21         2.39 o                         
  -7  -3  -5          2.35          2.29         1.75 o                         
   7   3   6          0.80          0.45         1.34 o                         
   7   3   7          3.44          6.01         3.14 o                         
  -7  -4   1          0.00         -0.76         2.95 o                         
  -7  -4   0          1.06          1.20         2.54 o                         
  -7  -4  -1          3.82          4.02         1.94 o                         
  -7  -4  -2          0.02          1.53         2.32 o                         
   7   4   3          6.38          5.94         1.31 o                         
   7   4   4          0.03         -0.86         1.49 o                         
   7   4   5          1.56          3.27         1.45 o                         
   7   4   6          1.20          1.70         2.36 o                         
   7   4   7          2.62          1.84         2.71 o                         
   7   5   1          1.58          0.98         2.02 o                         
   7   5   2          2.84          4.37         1.54 o                         
  -7  -5  -3          4.70          2.71         2.10 o                         
   7   5   3          9.56         10.27         2.80 o                         
  -7  -5  -4          0.63          1.96         2.34 o                         
   7   5   4          0.72          0.98         2.38 o                         
   7   5   5          0.00         -0.15         1.44 o                         
  -7  -5  -6          0.27          0.04         1.44 o                         
   7   5   7         11.19         17.53         3.27 o                         
  -7  -5  -7         11.19          9.86         3.65 o                         
  -7  -6  -3          0.32          2.42         1.75 o                         
  -7  -6  -4          5.87          4.76         1.78 o                         
  -7  -6  -5          9.27          9.64         2.48 o                         
  -7  -6  -5         13.76         20.16         4.15 o                         
   0   0   2        484.45        444.80         1.58 o                         
   0   0   3         67.54         65.61         0.73 o                         
   0   0   5         27.53         27.56         0.95 o                         
   0   0   6          0.07          0.36         0.81 o                         
   0   0  -7          0.06          0.21         0.93 o                         
   0   0   9          1.27          1.00         1.07 o                         
   0   0  10          0.09         -0.09         1.73 o                         
   0  -1   9          0.24          1.10         1.60 o                         
   0  -1   8          8.32          5.74         1.62 o                         
   0  -1   7          2.45          2.77         1.05 o                         
   0  -1   5          4.90          4.94         0.88 o                         
   0  -1   4         38.43         39.54         0.85 o                         
   0  -1   3         96.31        101.57         0.95 o                         
   0  -1   2        214.32        200.84         1.43 o                         
   0  -1   1          1.39          1.97         0.28 o                         
   0  -1  -1          4.16          4.55         0.34 o                         
   0   1   2        510.00        462.07         2.11 o                         
   0   1   3          0.20          0.26         0.48 o                         
   0  -1  -4         10.24         10.79         0.53 o                         
   0  -1  -5          2.05          1.90         0.61 o                         
   0   1   6          1.05          1.56         1.48 o                         
   0   1   7          7.44          6.89         0.84 o                         
   0   1   8          0.92          1.03         0.92 o                         
   0   1   9          7.38          8.45         1.54 o                         
   0  -1 -11          0.19          1.92         1.91 o                         
   0   2 -10          0.10         -0.61         1.86 o                         
   0   2  -9          1.98          2.60         1.78 o                         
   0   2  -7          0.03         -0.40         1.37 o                         
   0  -2   6         12.87         12.27         2.23 o                         
   0   2  -5          1.54          1.29         1.12 o                         
   0  -2   4         12.50         15.33         1.86 o                         
   0  -2   3         35.35         39.43         1.06 o                         
   0  -2   2        188.43        189.80         0.92 o                         
   0  -2   1         21.86         22.51         0.40 o                         
   0  -2   0        219.70        214.91         1.03 o                         
   0  -2  -1          1.61          1.29         0.30 o                         
   0   2   2          3.27          2.85         0.55 o                         
   0   2   3          0.16          0.63         0.41 o                         
   0  -2  -4          0.60          0.20         0.53 o                         
   0  -2  -5          3.30          2.51         0.66 o                         
   0  -2  -6          3.33          4.21         0.69 o                         
   0   2   8          0.38          0.28         0.81 o                         
   0  -2  -9         27.43         26.34         1.21 o                         
   0  -2 -10          0.01          0.20         1.61 o                         
   0   3  -9          0.49         -0.56         1.80 o                         
   0   3  -8          0.27          0.40         1.63 o                         
   0   3  -5          3.36          2.07         1.24 o                         
   0   3  -4          2.60          3.27         0.90 o                         
   0   3  -3         29.12         32.42         0.72 o                         
   0   3  -2          1.91          1.71         0.36 o                         
   0  -3   1         41.77         42.94         0.50 o                         
   0   3   0          1.99          2.12         0.42 o                         
   0  -3  -1          0.29          0.14         0.50 o                         
   0   3   2          0.19          0.07         0.43 o                         
   0   3   3          0.73          0.69         0.60 o                         
   0   3   4          1.73          1.67         0.55 o                         
   0  -3  -6          0.58          0.27         0.80 o                         
   0  -3  -7         16.14         16.79         1.16 o                         
   0   3   8          7.11          7.73         0.92 o                         
   0  -3 -10          0.00          0.51         1.24 o                         
   0  -3 -11          2.19          1.11         1.65 o                         
   0   4  -8          0.94          1.32         1.86 o                         
   0  -4   7          0.09          0.44         1.32 o                         
   0   4  -6          3.19          4.02         0.99 o                         
   0   4  -4          0.45          0.72         0.78 o                         
   0   4  -3          1.46          1.38         0.44 o                         
   0   4  -2          4.03          4.58         0.49 o                         
   0   4   0          0.52          0.50         0.56 o                         
   0   4   1          1.25          1.01         0.41 o                         
   0  -4  -2         10.63         12.92         0.62 o                         
   0  -4  -4         29.43         29.79         1.35 o                         
   0  -4  -5          2.17          2.17         0.51 o                         
   0  -4  -6         47.10         46.59         1.24 o                         
   0  -4  -8          0.90          0.44         0.92 o                         
   0  -4  -9          0.86          0.98         0.87 o                         
   0  -4 -10          0.18         -0.09         1.23 o                         
   0   5  -6          0.52          0.67         1.65 o                         
   0  -5   5          2.14          2.14         1.10 o                         
   0   5  -4          2.03          1.85         0.81 o                         
   0  -5   2          0.51         -0.12         0.91 o                         
   0   5  -1          0.34          0.37         0.68 o                         
   0   5   0          0.19          0.09         0.60 o                         
   0  -5  -2          5.05          2.90         0.33 o                         
   0  -5  -3          5.61          6.45         0.66 o                         
   0  -5  -4         14.74         15.79         0.91 o                         
   0  -5  -6         60.28         61.42         2.18 o                         
   0  -5  -7          9.42          8.49         0.84 o                         
   0  -5  -8         28.53         27.57         1.95 o                         
   0  -5 -10          0.15          0.04         1.69 o                         
   0  -5 -11          2.03          2.72         1.91 o                         
   0   6  -6          0.01          0.41         1.81 o                         
   0   6  -4          0.57         -0.07         1.52 o                         
   0  -6   3          0.26          0.25         0.84 o                         
   0  -6   2         22.41         20.32         1.09 o                         
   0  -6   0         31.56         30.18         1.08 o                         
   0  -6  -1          2.56          2.95         0.78 o                         
   0  -6  -2         14.31         14.08         1.59 o                         
   0  -6  -3         44.82         34.62         1.04 o                         
   0  -6  -4          7.89          6.66         0.80 o                         
   0  -6  -5         10.98         12.40         0.99 o                         
   0  -6  -7          1.43          1.56         1.88 o                         
   0  -6  -8         14.05         15.01         1.87 o                         
   0  -6  -9          0.03          0.39         1.64 o                         
   0   6  11          0.02         -1.10         2.70 o                         
   0   7  -4          1.24          1.85         1.62 o                         
   0  -7   3          0.70          1.32         1.35 o                         
   0  -7   2          1.94          2.44         0.97 o                         
   0   7  -1          0.92          0.31         0.89 o                         
   0  -7  -1          0.49          0.92         1.40 o                         
   0  -7  -2         15.01         15.67         1.76 o                         
   0  -7  -3          8.79          8.93         1.33 o                         
   0  -7  -5         25.86         26.46         1.63 o                         
   0  -7  -6          7.00          7.84         1.49 o                         
   0  -7  -7          2.51          2.26         1.42 o                         
   0  -7  -9          0.00         -0.62         1.68 o                         
   0  -7 -10          0.23          1.07         1.87 o                         
   0  -8   1          0.88          0.80         1.22 o                         
   0  -8   0          0.29          0.94         1.42 o                         
   0  -8  -1          0.21          0.35         1.30 o                         
   0  -8  -3          1.12          0.75         1.48 o                         
   0  -8  -4          0.00         -0.75         1.22 o                         
   0  -8  -5          1.10         -0.23         1.28 o                         
   0   8   7          0.03         -0.21         1.42 o                         
   0  -8  -8          0.08         -0.16         1.41 o                         
   0  -8  -9          0.79          1.63         2.12 o                         
   0  -9  -1          0.13          0.20         1.59 o                         
   0  -9  -2          0.06          1.38         1.49 o                         
   0  -9  -3          0.01         -0.62         1.83 o                         
   0  -9  -5          0.46          0.00         1.48 o                         
   0  -9  -6          0.34         -0.66         1.61 o                         
   0  -9  -7          0.27          0.51         2.50 o                         
  -1   9   3          0.16          0.13         2.94 o                         
   1  -9  -2          2.57          3.52         2.10 o                         
   1  -8  -8          1.94          1.09         2.53 o                         
   1  -8  -6          0.12          0.31         1.53 o                         
   1  -8  -5          3.66          3.18         1.46 o                         
   1  -8  -4          0.31          1.10         1.36 o                         
   1  -8  -2          1.02          0.86         1.81 o                         
   1  -8  -1          0.75          0.19         1.40 o                         
   1  -8   0          0.00          0.28         1.45 o                         
   1  -8   2          4.82          4.89         1.40 o                         
   1  -7  -8          5.40          4.35         1.79 o                         
   1  -7  -7         13.28         13.52         1.88 o                         
   1  -7  -6          0.00         -0.24         1.24 o                         
   1  -7  -4          0.80          0.64         1.18 o                         
   1  -7  -3          0.36          0.25         1.20 o                         
   1  -7  -2          1.34          1.25         1.48 o                         
   1  -7   0          0.19         -0.08         1.30 o                         
   1  -7   1          0.11         -0.08         1.17 o                         
   1  -7   2          0.91          1.27         1.14 o                         
  -1   7  -4          4.61          4.86         1.56 o                         
   1  -6 -10          1.95          1.72         1.82 o                         
   1  -6  -9         11.92         12.74         2.07 o                         
   1  -6  -8          0.45          0.40         1.69 o                         
   1  -6  -6          3.23          3.63         1.15 o                         
   1  -6  -5         23.86         22.03         1.35 o                         
   1  -6  -4         24.11         26.03         1.14 o                         
   1  -6  -2         10.32         10.69         1.59 o                         
   1  -6  -1         21.17         23.36         1.80 o                         
   1  -6   0          4.32          4.29         0.86 o                         
   1  -6   1         18.43         17.87         1.91 o                         
   1  -6   2          1.69          1.51         0.90 o                         
  -1   6  -3          5.32          4.07         1.01 o                         
  -1   6  -4          1.31          1.35         1.58 o                         
  -1   6  -5          4.11          2.82         2.78 o                         
  -1   6  -6          0.46         -0.55         1.98 o                         
   1  -5 -10          0.01         -0.54         1.82 o                         
   1  -5  -8          0.76          0.02         1.55 o                         
   1  -5  -7         28.18         29.76         2.00 o                         
   1  -5  -6          0.40          0.82         1.69 o                         
   1  -5  -4          4.51          4.73         0.95 o                         
   1  -5  -3         10.43          9.01         0.84 o                         
   1  -5  -2          1.83          1.53         0.34 o                         
   1  -5  -1         23.85         16.98         0.36 o                         
  -1   5   0          0.06          0.04         0.68 o                         
  -1   5  -1         21.59         24.12         1.03 o                         
   1  -5   3          0.25          0.11         0.83 o                         
  -1   5  -4          0.09         -0.07         0.94 o                         
  -1   5  -5          1.14          1.01         1.20 o                         
   1  -5   7          3.32          4.28         1.91 o                         
   1  -4 -10          3.73          3.39         1.72 o                         
   1  -4  -9          0.01         -0.81         1.23 o                         
   1  -4  -7         31.45         29.58         1.89 o                         
   1  -4  -6          0.68          1.08         1.31 o                         
   1  -4  -3         13.42         14.97         0.92 o                         
   1  -4  -2          0.35          0.13         0.30 o                         
   1  -4  -1          0.00          0.06         0.33 o                         
   1  -4   1          8.58         10.30         0.55 o                         
   1  -4   2          1.42          1.81         0.38 o                         
  -1   4  -3          0.05          0.01         0.48 o                         
   1  -4   5         12.12         14.13         1.06 o                         
  -1   4  -6          1.10          1.59         0.96 o                         
  -1   4  -7          0.19         -0.34         1.07 o                         
   1  -3 -11          0.67         -0.47         1.86 o                         
   1  -3  -9          0.01          0.60         1.14 o                         
   1  -3  -8          1.31          0.91         0.88 o                         
   1  -3  -7          8.17          8.27         1.08 o                         
   1  -3  -5         34.53         24.28         0.86 o                         
   1  -3  -4         46.43         52.08         1.11 o                         
   1  -3  -3         46.60         55.89         0.93 o                         
   1  -3  -1         17.18         19.01         0.56 o                         
   1  -3   0          0.31          0.15         0.35 o                         
   1  -3   1          9.53          9.82         0.44 o                         
   1  -3   3         24.67         26.52         0.68 o                         
  -1   3  -4          0.56          0.55         0.64 o                         
  -1   3  -5          1.14          0.78         1.01 o                         
  -1   3  -7          0.24          0.35         1.22 o                         
  -1   3  -8          1.28          0.63         1.33 o                         
  -1   3  -9          3.63          4.41         1.91 o                         
   1  -2 -11          0.20          1.40         1.84 o                         
   1  -2 -10          2.89          3.02         1.34 o                         
   1  -2  -9          1.15          0.61         0.94 o                         
   1  -2  -7          0.15          0.13         0.81 o                         
   1  -2  -6          0.14          0.06         0.74 o                         
   1  -2  -5          4.87          4.99         0.83 o                         
   1  -2  -3          0.04          0.17         0.59 o                         
   1  -2  -2        207.13        222.74         1.39 o                         
   1  -2  -1         32.64         33.01         0.80 o                         
  -1   2   0        143.21        146.98         1.47 o                         
   1  -2   1         37.70         38.23         0.49 o                         
  -1   2  -2         64.83         67.41         0.65 o                         
   1  -2   3          0.56          1.13         0.41 o                         
   1  -2   4         36.32         37.46         1.34 o                         
  -1   2  -5          2.64          2.33         0.61 o                         
  -1   2  -6          3.64          3.72         0.55 o                         
   1  -2   9          0.02         -0.07         1.76 o                         
   1  -2  10          2.13          2.77         1.99 o                         
  -1   1  11          1.01         -0.07         2.54 o                         
   1  -1  -9          1.93          2.29         1.13 o                         
   1  -1  -8         11.00         10.68         1.01 o                         
   1  -1  -7          7.28          6.77         0.92 o                         
   1  -1  -5          0.00         -0.25         0.55 o                         
   1  -1  -4         89.71         90.56         0.96 o                         
  -1   1   3          4.29          4.13         0.49 o                         
  -1   1   2        155.81        163.87         1.19 o                         
  -1   1   1          4.86          3.68         0.62 o                         
   1  -1   0         55.68         47.97         0.48 o                         
  -1   1  -1        264.18        262.80         1.00 o                         
   1  -1   2          0.12          0.34         0.34 o                         
   1  -1   3        111.44        111.53         0.91 o                         
  -1   1  -4         14.06         14.65         0.60 o                         
  -1   1  -6          3.04          3.55         0.70 o                         
   1  -1   7         46.66         45.15         1.19 o                         
  -1   1  -8          1.15          0.79         1.57 o                         
  -1   1 -10          4.28          3.87         1.93 o                         
   1   0 -10          1.78          1.72         1.77 o                         
  -1   0   9          3.37          3.18         1.87 o                         
  -1   0   8          3.36          2.94         1.60 o                         
   1   0  -7          2.44          2.64         1.03 o                         
   1   0  -6          2.09          2.37         0.57 o                         
   1   0  -5         14.32         14.46         0.96 o                         
   1   0  -4          1.25          1.18         0.42 o                         
  -1   0   3         19.63         19.29         0.51 o                         
  -1   0   2        113.11        110.52         0.72 o                         
  -1   0   1        505.15        479.79         3.15 o                         
  -1   0   0         21.27         19.40         0.53 o                         
  -1   0  -1        148.42        139.96         1.01 o                         
   1   0   2          1.49          1.49         0.41 o                         
  -1   0  -4          1.37          1.46         0.49 o                         
  -1   0  -5          0.23          0.29         0.52 o                         
   1   0   6          0.00         -0.29         0.58 o                         
  -1   0  -8          6.70          7.48         1.60 o                         
  -1   0  -9          6.81          5.93         1.70 o                         
  -1   0 -10          1.34          1.26         1.85 o                         
   1   1  -9          8.07          8.27         1.39 o                         
   1   1  -8          0.51          0.56         1.15 o                         
   1   1  -6          3.84          3.25         0.36 o                         
   1   1  -5          1.82          1.46         0.35 o                         
   1   1  -4         69.47         65.03         0.79 o                         
  -1  -1   2         30.56         29.55         0.40 o                         
  -1  -1   1        340.97        333.43         1.11 o                         
  -1  -1   0         50.69         50.64         0.43 o                         
  -1  -1  -2         55.66         50.76         0.99 o                         
   1   1   3        106.73        100.77         1.28 o                         
  -1  -1  -4         11.44         12.15         1.05 o                         
  -1  -1  -6          7.11          7.57         0.66 o                         
   1   1   7          0.71          0.64         1.28 o                         
  -1  -1  -8          0.05          0.09         1.04 o                         
  -1  -1 -10          8.08          7.24         1.90 o                         
  -1  -1 -11          0.01         -1.33         1.90 o                         
   1   2 -10          1.11          2.85         2.91 o                         
   1   2  -8          0.00         -0.21         1.20 o                         
   1   2  -7         15.54         17.15         1.37 o                         
   1   2  -6          3.56          3.15         1.12 o                         
   1   2  -4          7.85          8.38         0.66 o                         
   1   2  -3          7.65          7.61         0.83 o                         
   1   2  -2         19.59         19.47         0.43 o                         
   1   2  -1          3.72          4.61         0.57 o                         
   1   2   0         11.49         11.18         0.31 o                         
   1   2   1         33.06         30.12         0.39 o                         
   1   2   2         78.48         78.33         0.76 o                         
  -1  -2  -3         28.38         20.97         1.14 o                         
  -1  -2  -4        132.41        109.95         1.55 o                         
   1   2   5          7.80          7.97         0.49 o                         
  -1  -2  -6          0.04          0.18         0.47 o                         
  -1  -2  -7          3.62          3.46         0.65 o                         
  -1  -2  -8         27.79         27.45         1.01 o                         
  -1  -2  -9          1.11          0.66         1.40 o                         
   1   2  12          0.16          0.06         2.73 o                         
   1   3  -9          0.47         -0.47         1.84 o                         
   1   3  -8          5.53          4.71         1.72 o                         
   1   3  -6          2.42          2.25         1.30 o                         
   1   3  -5         13.83         13.58         1.23 o                         
   1   3  -4          9.73          9.29         0.73 o                         
   1   3  -3         21.53         24.43         1.19 o                         
  -1  -3   2         33.40         32.97         0.70 o                         
  -1  -3   1          0.74          0.53         0.36 o                         
  -1  -3   0         11.95         13.05         0.44 o                         
   1   3   1        106.52        111.53         0.78 o                         
  -1  -3  -2          6.70          6.29         0.44 o                         
   1   3   3          0.19          0.01         0.58 o                         
  -1  -3  -4         37.86         38.73         1.99 o                         
  -1  -3  -5          9.07          5.21         0.83 o                         
  -1  -3  -6         30.45         22.00         1.13 o                         
  -1  -3  -7          6.99          5.64         0.67 o                         
  -1  -3  -9          3.37          1.78         1.40 o                         
  -1  -3 -10         13.21         13.66         1.85 o                         
  -1  -3 -11          2.95          2.42         1.73 o                         
   1   4  -8          0.33         -0.75         1.67 o                         
   1   4  -7          0.01         -0.67         1.48 o                         
   1   4  -5          0.04          0.11         0.97 o                         
   1   4  -4         22.69         22.45         0.98 o                         
   1   4  -3          2.38          1.93         0.33 o                         
   1   4  -2         56.92         56.61         1.16 o                         
  -1  -4   1         15.16         16.03         0.49 o                         
   1   4   0         20.51         23.43         0.42 o                         
   1   4   1          3.27          3.08         0.30 o                         
  -1  -4  -3         27.96         27.55         0.67 o                         
   1   4   4         11.45         11.33         0.91 o                         
   1   4   5          3.49          1.66         0.70 o                         
  -1  -4  -7          0.05          0.38         0.91 o                         
  -1  -4  -8          6.19          7.45         1.16 o                         
  -1  -4  -9          2.50          2.59         1.13 o                         
   1   4  11          2.92          2.16         1.39 o                         
  -1  -4 -12          0.00          0.39         3.16 o                         
   1   5  -7          0.38          1.23         1.77 o                         
   1   5  -6          5.38          5.15         1.87 o                         
  -1  -5   5          0.08          0.21         1.55 o                         
  -1  -5   3          3.28          2.28         0.67 o                         
   1   5  -2          3.06          2.76         0.43 o                         
   1   5  -1         11.40         11.79         0.41 o                         
   1   5   1         41.06         43.72         1.13 o                         
   1   5   2          0.10          0.03         0.30 o                         
   1   5   3         11.05         11.69         0.53 o                         
  -1  -5  -6          1.64          0.82         0.69 o                         
   1   5   7         31.54         31.31         1.25 o                         
  -1  -5  -9          8.48          9.32         1.81 o                         
  -1  -5 -10          2.14          1.52         1.62 o                         
  -1  -5 -11          1.56          0.69         1.87 o                         
   1   6  -5          3.60          4.42         1.75 o                         
   1   6  -4          8.29          8.21         1.73 o                         
  -1  -6   3          6.18          5.89         0.98 o                         
   1   6  -1         11.31         10.35         0.90 o                         
   1   6   0          0.34          0.32         0.74 o                         
   1   6   1          1.58          2.10         1.04 o                         
   1   6   2          9.24          5.08         1.19 o                         
   1   6   3          7.40          3.50         0.49 o                         
   1   6   4          0.32          0.27         0.58 o                         
  -1  -6  -5          8.83          8.51         0.97 o                         
  -1  -6  -7         18.12         17.82         1.76 o                         
  -1  -6  -8          1.90          1.60         1.47 o                         
  -1  -6  -9          8.03          7.60         1.86 o                         
  -1  -6 -11          6.67          4.75         1.96 o                         
  -1  -7   5          4.07          3.44         2.58 o                         
  -1  -7   3          0.02          0.49         1.31 o                         
  -1  -7   2          1.11          1.05         1.10 o                         
   1   7  -1         33.94         32.79         1.27 o                         
   1   7   1         29.01         30.68         1.61 o                         
  -1  -7  -2          6.91          6.10         1.53 o                         
  -1  -7  -3          8.34          9.13         1.62 o                         
  -1  -7  -4          8.73          7.06         2.31 o                         
  -1  -7  -5          1.78          1.90         1.04 o                         
  -1  -7  -6          0.54          1.07         1.17 o                         
  -1  -7  -7          0.32          0.88         2.27 o                         
  -1  -7  -8          0.94          1.05         1.08 o                         
  -1  -7  -9          0.03          0.19         1.71 o                         
  -1  -7 -10          0.00         -0.73         1.90 o                         
  -1  -8   2          0.01         -0.24         1.95 o                         
  -1  -8   1          0.12          0.35         1.45 o                         
  -1  -8   0          2.39          2.63         1.13 o                         
  -1  -8  -2          7.66          7.26         1.58 o                         
  -1  -8  -3          4.45          4.89         1.67 o                         
  -1  -8  -4         12.55         11.52         1.54 o                         
  -1  -8  -6          0.77          1.31         1.32 o                         
  -1  -8  -7          0.86          0.64         1.38 o                         
  -1  -8  -8          0.01         -0.51         1.55 o                         
  -1  -9   0          0.51          0.42         1.63 o                         
  -1  -9  -1          0.20         -0.04         1.51 o                         
  -1  -9  -2          0.58          0.82         1.51 o                         
  -1  -9  -4         10.39         12.57         2.02 o                         
  -1  -9  -5          0.21         -1.41         1.44 o                         
  -1  -9  -6          3.41          2.76         1.45 o                         
  -1  -9  -8          0.63          1.58         2.82 o                         
   2  -8  -6          5.80          5.48         2.55 o                         
   2  -8  -5          7.67          7.95         1.67 o                         
   2  -8  -3          1.20          1.85         2.84 o                         
   2  -8  -2          0.04          1.06         1.50 o                         
   2  -8  -1          0.18          0.35         1.52 o                         
   2  -8   1          0.78          0.40         1.53 o                         
   2  -7  -8          5.65          4.82         1.99 o                         
   2  -7  -7          6.41          6.27         1.89 o                         
   2  -7  -5          0.07          0.47         1.33 o                         
   2  -7  -4          0.03          0.30         1.25 o                         
   2  -7  -3          0.00         -0.24         1.75 o                         
   2  -7  -1          1.05          0.09         1.32 o                         
   2  -7   0          0.36          0.79         1.38 o                         
   2  -7   1         12.26         13.60         1.58 o                         
  -2   7  -3         16.36         13.86         1.81 o                         
   2  -6  -9          1.04          2.69         1.96 o                         
   2  -6  -7          5.99          6.17         1.43 o                         
   2  -6  -6          3.26          2.55         1.24 o                         
   2  -6  -5          0.12          0.11         1.08 o                         
   2  -6  -3          1.46          0.38         1.15 o                         
   2  -6  -2          9.40          9.48         1.80 o                         
   2  -6  -1          6.27          6.26         1.57 o                         
   2  -6   1          0.82          0.94         0.91 o                         
   2  -6   2          0.66          1.28         0.89 o                         
  -2   6  -3         12.91         14.08         1.31 o                         
  -2   6  -5          5.14          6.19         1.56 o                         
   2  -5  -9          2.06          2.93         1.81 o                         
   2  -5  -8          4.57          6.43         1.78 o                         
   2  -5  -7          0.41          0.12         1.48 o                         
   2  -5  -5          1.67          1.54         1.02 o                         
   2  -5  -4          0.01         -0.03         0.91 o                         
   2  -5  -3          1.11          1.40         0.90 o                         
   2  -5  -1          5.90          4.64         0.91 o                         
   2  -5   0         65.91         63.51         1.47 o                         
   2  -5   1         23.44         23.55         1.15 o                         
  -2   5  -3          1.24          0.81         1.02 o                         
  -2   5  -4          1.96          1.12         1.01 o                         
  -2   5  -5          4.74          3.72         2.43 o                         
  -2   5  -6          1.12          0.89         2.26 o                         
  -2   5  -7          0.02         -0.48         1.50 o                         
   2  -4 -10          0.04          0.01         1.91 o                         
  -2   4   9          0.36          0.39         1.57 o                         
   2  -4  -7          0.06         -0.40         1.36 o                         
   2  -4  -6          0.11         -0.01         1.26 o                         
   2  -4  -4          0.48          0.28         0.76 o                         
   2  -4  -3          0.90          1.04         0.59 o                         
   2  -4  -2          0.02         -0.10         1.05 o                         
   2  -4   0         22.16         24.00         0.79 o                         
   2  -4   1          7.64          7.50         0.86 o                         
  -2   4  -2         32.04         33.67         0.79 o                         
  -2   4  -4          1.25          1.26         0.70 o                         
  -2   4  -5          1.02          0.94         0.86 o                         
  -2   4  -6          0.32          0.03         1.21 o                         
  -2   4  -8          0.54          0.80         1.44 o                         
   2  -3  -9          0.26          0.03         1.06 o                         
   2  -3  -8         13.56         15.53         1.46 o                         
   2  -3  -6         12.16         11.75         1.48 o                         
   2  -3  -5          7.80          8.60         1.40 o                         
   2  -3  -4          0.00          0.13         0.75 o                         
   2  -3  -2          8.04          7.61         0.96 o                         
  -2   3   1          3.23          2.54         0.75 o                         
   2  -3   0          2.79          2.06         0.56 o                         
  -2   3  -2          3.12          3.36         0.47 o                         
  -2   3  -3          1.13          1.64         0.57 o                         
  -2   3  -4          0.74          0.94         0.65 o                         
  -2   3  -6          1.01          0.54         1.06 o                         
  -2   3  -7          0.61          1.01         1.24 o                         
  -2   3  -8          0.54          0.45         1.31 o                         
   2  -2 -10          0.13         -0.15         1.41 o                         
   2  -2  -8          7.27          7.12         1.07 o                         
   2  -2  -7          6.20          5.97         0.93 o                         
   2  -2  -6         53.18         52.62         1.42 o                         
  -2   2   4         17.15         16.59         1.34 o                         
   2  -2  -3        160.58        172.48         2.05 o                         
  -2   2   2          5.29          7.59         1.16 o                         
   2  -2   0          5.21          6.42         0.55 o                         
   2  -2   1          0.36          0.71         0.37 o                         
  -2   2  -2          0.53          0.74         0.51 o                         
  -2   2  -4          0.63          0.42         0.54 o                         
  -2   2  -5          0.00          0.00         0.74 o                         
  -2   2  -6          1.14          0.66         0.79 o                         
  -2   2  -8         16.94         17.71         1.55 o                         
  -2   2  -9          4.60          5.60         1.50 o                         
  -2   2 -10          3.19          3.19         1.85 o                         
   2  -1 -10          3.40          4.40         1.47 o                         
   2  -1  -9         12.43         14.06         1.54 o                         
   2  -1  -8          8.24          7.74         1.05 o                         
   2  -1  -6          4.78          5.37         0.86 o                         
   2  -1  -5          2.76          2.31         0.77 o                         
  -2   1   4         21.52         19.08         1.00 o                         
   2  -1  -3          0.02         -0.31         1.13 o                         
   2  -1  -2          1.03          0.90         0.60 o                         
   2  -1  -1         70.69         78.15         1.18 o                         
  -2   1   0          1.49          1.78         0.54 o                         
  -2   1  -1          0.01         -0.26         1.46 o                         
  -2   1  -2          7.69          8.79         0.45 o                         
  -2   1  -3          8.73          9.82         0.45 o                         
  -2   1  -4         51.17         54.36         0.89 o                         
  -2   1  -6         65.36         64.51         1.62 o                         
  -2   1  -7          3.69          3.51         0.97 o                         
  -2   1 -10          2.18          1.21         1.92 o                         
   2   0 -10          0.39         -0.08         1.46 o                         
   2   0  -8          6.01          4.92         1.31 o                         
   2   0  -7         15.34         14.34         1.04 o                         
   2   0  -6          9.00          8.43         0.90 o                         
   2   0  -5         13.02          8.64         1.30 o                         
   2   0  -4          0.50          0.60         0.43 o                         
  -2   0   3         23.14         22.87         0.61 o                         
  -2   0   2          0.01          0.07         0.42 o                         
  -2   0   1          1.19          1.42         0.59 o                         
  -2   0   0          1.31          1.33         0.63 o                         
   2   0   1         27.60         30.31         0.63 o                         
  -2   0  -2          4.93          5.73         0.39 o                         
  -2   0  -3         68.22         72.22         0.80 o                         
  -2   0  -4         10.18         10.44         0.61 o                         
  -2   0  -5          0.54          0.50         0.47 o                         
  -2   0  -7          1.02          0.92         1.01 o                         
  -2   0  -8         73.07         74.60         1.90 o                         
  -2   0  -9          0.03         -0.43         1.60 o                         
  -2   0 -11          5.28          4.33         2.16 o                         
   2   1 -10          6.10          5.20         1.63 o                         
   2   1  -9          0.14          0.06         1.38 o                         
   2   1  -7          1.06          0.73         1.34 o                         
   2   1  -6          0.56          0.86         1.06 o                         
   2   1  -5          0.35          0.02         0.52 o                         
  -2  -1   4          4.24          5.05         0.41 o                         
   2   1  -3          0.47          0.61         0.28 o                         
  -2  -1   2         29.71         32.45         0.55 o                         
   2   1  -1         23.93         24.03         0.50 o                         
  -2  -1   0         41.39         41.19         0.72 o                         
  -2  -1  -1         55.76         53.99         0.71 o                         
   2   1   2         34.86         34.89         0.76 o                         
  -2  -1  -3         38.07         38.37         1.15 o                         
  -2  -1  -5          0.53         -0.15         1.02 o                         
  -2  -1  -6          0.35          0.81         0.88 o                         
   2   1   7          1.28          1.13         0.94 o                         
  -2  -1  -9          0.76          0.58         1.07 o                         
  -2  -1 -10          3.95          5.21         1.86 o                         
  -2  -1 -11          0.20         -0.16         1.97 o                         
  -2  -2   9          1.88          3.36         2.37 o                         
   2   2  -8          4.33          5.48         1.49 o                         
   2   2  -7          0.95          1.13         1.18 o                         
   2   2  -5          1.77          1.82         0.51 o                         
   2   2  -4          0.01          0.11         0.25 o                         
  -2  -2   3          4.66          5.11         0.50 o                         
  -2  -2   1         50.90         53.63         0.87 o                         
  -2  -2   0        104.47        108.41         0.73 o                         
   2   2   1          2.96          2.41         0.33 o                         
   2   2   3         12.37         12.98         0.40 o                         
  -2  -2  -4         46.45         50.99         2.32 o                         
  -2  -2  -5         19.66         17.48         1.98 o                         
  -2  -2  -7          0.49          0.84         1.02 o                         
  -2  -2  -8          0.16         -0.60         1.08 o                         
  -2  -2  -9          0.01          0.60         1.32 o                         
  -2  -2 -11          0.12          0.41         1.76 o                         
   2   2  12          0.39          2.10         2.82 o                         
   2   3  -7          0.51          0.65         1.30 o                         
   2   3  -6          0.96          1.44         1.15 o                         
   2   3  -5          9.75          9.82         1.21 o                         
   2   3  -3          3.89          3.81         0.57 o                         
  -2  -3   2          1.40          1.55         0.52 o                         
   2   3  -1         53.07         52.67         0.62 o                         
  -2  -3  -1         75.70         80.89         0.67 o                         
   2   3   2          7.01          8.66         0.36 o                         
   2   3   3         25.13         25.66         0.58 o                         
  -2  -3  -4         20.00         19.48         0.88 o                         
  -2  -3  -5         64.17         59.17         0.91 o                         
  -2  -3  -6          4.65          3.27         0.99 o                         
  -2  -3  -7          3.45          2.63         1.49 o                         
  -2  -3  -8          0.52         -0.37         2.27 o                         
  -2  -3  -9          0.59          1.59         1.42 o                         
  -2  -3 -10          0.07          0.01         1.19 o                         
   2   4  -8          1.23         -1.52         2.56 o                         
   2   4  -7          0.17          0.32         1.69 o                         
   2   4  -5         19.30         18.61         1.42 o                         
   2   4  -4          1.29          1.34         0.98 o                         
   2   4  -3        117.45        106.62         0.79 o                         
   2   4  -2          7.49          7.53         0.60 o                         
   2   4  -1         53.90         55.14         0.79 o                         
  -2  -4   0          4.34          4.07         0.43 o                         
  -2  -4  -1          0.08          0.03         0.42 o                         
   2   4   2         60.00         63.78         1.11 o                         
   2   4   3          0.01         -0.01         0.49 o                         
  -2  -4  -4          0.16          0.16         0.54 o                         
  -2  -4  -5          5.14          6.06         1.32 o                         
  -2  -4  -6          0.10          0.05         0.58 o                         
  -2  -4  -7          0.78          0.51         0.34 o                         
  -2  -4  -8          3.20          1.94         1.10 o                         
  -2  -4 -10          4.10          4.28         1.73 o                         
  -2  -4 -11          0.67          0.53         1.68 o                         
  -2  -4 -12          9.54         10.25         2.20 o                         
  -2  -5   7          0.65          1.60         2.79 o                         
   2   5  -6          2.53          2.86         1.72 o                         
   2   5  -5          0.77         -0.23         2.40 o                         
   2   5  -3         30.59         29.76         1.24 o                         
   2   5  -2          0.08         -0.03         0.48 o                         
  -2  -5   0          5.43          6.04         0.56 o                         
   2   5   1         23.49         24.87         0.72 o                         
   2   5   2          0.14          0.06         0.49 o                         
  -2  -5  -4          0.06         -0.15         0.74 o                         
  -2  -5  -5          0.01          0.45         0.78 o                         
  -2  -5  -6          1.28          0.64         0.72 o                         
  -2  -5  -8          0.08         -0.28         1.03 o                         
   2   5   9          3.65          2.08         1.10 o                         
  -2  -5 -10          0.11          0.64         1.25 o                         
  -2  -5 -12          5.08          4.31         3.38 o                         
  -2  -6   6          1.83          2.70         2.74 o                         
   2   6  -5         12.14         11.14         2.06 o                         
  -2  -6   4          0.07          0.00         1.60 o                         
   2   6  -2          1.91          2.66         1.14 o                         
   2   6  -1          0.05         -0.17         0.70 o                         
   2   6   0          1.06          1.17         0.51 o                         
   2   6   2          2.87          3.29         0.54 o                         
   2   6   3          2.32          1.19         0.52 o                         
  -2  -6  -4          8.96          8.40         0.72 o                         
  -2  -6  -6         32.84         32.34         1.27 o                         
   2   6   7          1.03          0.48         0.74 o                         
  -2  -6  -8         13.52         11.26         1.36 o                         
  -2  -6 -10          6.88          6.24         1.86 o                         
  -2  -6 -11          8.53          4.55         2.16 o                         
   2   7  -4          2.82          3.50         1.91 o                         
  -2  -7   3          3.48          3.19         1.38 o                         
  -2  -7   2          0.48          0.21         1.22 o                         
   2   7   0          1.46          1.45         0.95 o                         
   2   7   1          1.57          1.14         0.98 o                         
   2   7   2          2.44          1.53         1.11 o                         
  -2  -7  -4          1.90          2.35         0.80 o                         
  -2  -7  -5          2.85          2.69         0.88 o                         
  -2  -7  -6          5.20          5.43         1.31 o                         
  -2  -7  -8          8.27          8.27         1.37 o                         
  -2  -7  -9          0.05         -0.01         1.17 o                         
  -2  -7 -10          1.95          0.64         1.44 o                         
  -2  -8   2          0.22          0.33         1.93 o                         
  -2  -8   1          0.16          0.12         1.76 o                         
   2   8   0          0.96          1.67         1.35 o                         
  -2  -8  -2          1.46          1.00         1.36 o                         
  -2  -8  -3          7.48          7.74         1.66 o                         
  -2  -8  -4          9.54         12.58         1.83 o                         
  -2  -8  -5          0.12          0.14         2.31 o                         
  -2  -8  -6          3.10          3.53         1.38 o                         
  -2  -8  -7          0.59          0.45         1.38 o                         
  -2  -8  -8          0.38         -0.97         2.32 o                         
  -2  -8  -9          0.85          0.80         1.77 o                         
  -2  -8 -10          0.03         -0.20         2.57 o                         
  -2  -9   0          0.54          0.30         1.52 o                         
  -2  -9  -1          3.12          3.36         1.83 o                         
  -2  -9  -3         22.41         23.01         2.27 o                         
  -2  -9  -4          0.68          2.14         1.63 o                         
  -2  -9  -5         13.01         13.83         1.71 o                         
  -2  -9  -7          0.00          0.36         1.47 o                         
  -2  -9  -8          0.77          1.95         1.82 o                         
   3  -7  -5          0.27          0.02         1.88 o                         
   3  -7  -4          0.48          0.42         1.79 o                         
   3  -7  -2          2.25          1.53         2.50 o                         
   3  -7  -1          4.02          3.27         1.94 o                         
   3  -7   0          0.36          0.94         1.93 o                         
   3  -7   2          2.56          1.98         1.92 o                         
   3  -6  -7          1.48         -0.13         1.37 o                         
   3  -6  -6          0.11          1.09         1.53 o                         
   3  -6  -4          0.88          1.51         1.46 o                         
   3  -6  -3         11.19         12.66         1.97 o                         
   3  -6  -2          1.61          2.37         1.77 o                         
   3  -6   0          0.20          0.40         1.19 o                         
   3  -6   1          5.31          4.01         1.27 o                         
   3  -6   2          9.61          9.90         1.50 o                         
  -3   6  -4          8.02          8.56         1.68 o                         
   3  -5  -8          7.10          8.39         1.93 o                         
   3  -5  -6          0.03          0.76         1.20 o                         
   3  -5  -5          3.63          5.27         1.19 o                         
   3  -5  -4          1.14          0.49         1.02 o                         
   3  -5  -2          0.01          0.19         1.46 o                         
   3  -5  -1         29.02         24.45         1.99 o                         
   3  -5   0          2.51          1.92         0.89 o                         
   3  -5   2          0.42          0.07         0.94 o                         
   3  -5   3          2.14          1.98         1.51 o                         
   3  -5   4          0.98          0.76         1.08 o                         
  -3   5  -6          0.28          0.30         1.51 o                         
   3  -4  -8          1.98          1.72         1.66 o                         
   3  -4  -7          0.02         -0.13         1.58 o                         
   3  -4  -6          1.28          0.75         1.45 o                         
   3  -4  -4          3.50          3.21         0.98 o                         
   3  -4  -3          6.69          6.56         1.19 o                         
   3  -4  -2          0.19         -0.49         1.07 o                         
   3  -4   0          0.02         -0.34         0.89 o                         
   3  -4   1         55.14         51.48         1.28 o                         
   3  -4   2          0.10          0.59         0.67 o                         
  -3   4  -3         13.50         15.69         1.65 o                         
  -3   4  -4          2.39          2.58         0.88 o                         
  -3   4  -5          0.90          0.36         1.01 o                         
  -3   4  -6          0.39          0.07         2.20 o                         
  -3   4  -7          1.48          0.89         2.39 o                         
   3  -3  -9          0.08         -0.05         1.76 o                         
  -3   3   8          3.49          3.61         1.61 o                         
   3  -3  -6          1.61          0.60         1.35 o                         
   3  -3  -5          9.18          9.41         1.50 o                         
   3  -3  -4          0.49         -0.14         1.82 o                         
   3  -3  -3          1.35          2.06         1.22 o                         
   3  -3  -2          0.07          0.49         0.78 o                         
  -3   3   1          1.35          1.73         1.85 o                         
   3  -3   0          7.36          7.65         1.17 o                         
  -3   3  -1         25.52         26.63         0.80 o                         
   3  -3   2         12.98         13.49         0.95 o                         
  -3   3  -3         13.45         13.71         0.80 o                         
   3  -3   5          4.88          4.61         0.78 o                         
  -3   3  -6         10.52         10.66         1.25 o                         
  -3   3  -7          0.03         -0.04         1.15 o                         
  -3   2   9          0.52          0.14         2.45 o                         
   3  -2  -8         11.50         12.77         1.92 o                         
   3  -2  -7         16.43         18.56         1.45 o                         
   3  -2  -5          6.91          8.49         2.16 o                         
   3  -2  -4          9.41         10.85         1.18 o                         
   3  -2  -3          1.69          1.57         1.18 o                         
   3  -2  -1          6.10          6.18         0.66 o                         
   3  -2   0          5.10          5.69         0.66 o                         
   3  -2   1          0.88          0.97         0.44 o                         
  -3   2  -3          3.01          2.93         0.69 o                         
  -3   2  -4          0.68          0.52         0.65 o                         
   3  -2   5          1.24          1.50         0.82 o                         
   3  -2   7         10.51         10.19         1.28 o                         
  -3   2  -8          0.24          0.07         1.21 o                         
  -3   2  -9          0.52          0.85         1.83 o                         
   3  -1  -9          0.01          0.02         1.80 o                         
   3  -1  -7          6.50          6.82         1.22 o                         
   3  -1  -6         13.19         15.21         1.25 o                         
  -3   1   5         15.65         15.91         1.19 o                         
   3  -1  -3          7.34          6.16         1.10 o                         
   3  -1  -2         49.04         52.59         1.75 o                         
   3  -1  -1         15.10         14.46         0.61 o                         
   3  -1   1          6.80          6.87         0.74 o                         
   3  -1   2         21.99         24.03         0.77 o                         
  -3   1  -3          0.46          0.30         0.48 o                         
   3  -1   5          3.11          3.18         0.65 o                         
  -3   1  -6          0.06          0.08         0.79 o                         
  -3   1  -7          3.24          3.47         0.91 o                         
   3  -1   9         11.46         12.07         1.54 o                         
  -3   1 -10          1.92          1.13         1.96 o                         
   3   0  -9          0.83          0.63         1.46 o                         
   3   0  -8         13.97         13.40         1.64 o                         
   3   0  -7          0.69          0.12         1.24 o                         
   3   0  -5          0.08          0.19         0.75 o                         
  -3   0   4          0.31          0.49         0.58 o                         
  -3   0   3          8.64          8.10         0.71 o                         
   3   0  -1          0.99          1.09         0.47 o                         
   3   0   0          4.19          4.28         0.83 o                         
   3   0   1         11.03         11.96         1.20 o                         
   3   0   3         14.73         16.95         0.62 o                         
   3   0   4          6.02          6.58         0.70 o                         
   3   0   5         40.43         43.73         0.90 o                         
  -3   0  -6          3.69          4.24         0.90 o                         
  -3   0  -7         35.68         35.58         1.56 o                         
  -3   0  -8          1.67          2.14         1.16 o                         
  -3   0 -11          0.15          0.43         3.03 o                         
   3   1  -9          0.49          1.34         1.51 o                         
   3   1  -7          1.15          0.90         1.29 o                         
  -3  -1   6         12.77         11.05         1.37 o                         
   3   1  -5          4.30          3.78         0.60 o                         
  -3  -1   3          3.29          3.99         0.62 o                         
   3   1  -2          1.16          1.30         0.52 o                         
   3   1  -1         38.42         42.49         0.87 o                         
  -3  -1   0         29.19         30.97         0.89 o                         
  -3  -1  -1          0.23          0.21         0.39 o                         
   3   1   2         50.97         54.80         1.01 o                         
   3   1   4         23.69         21.90         0.65 o                         
   3   1   5         14.81         16.40         1.35 o                         
  -3  -1  -6          3.42          3.66         0.38 o                         
  -3  -1  -8          2.61          2.87         1.17 o                         
  -3  -1  -9         12.00         10.75         1.35 o                         
  -3  -1 -10          3.08          3.61         1.89 o                         
   3   2  -8          0.19          1.10         1.44 o                         
  -3  -2   6          0.04          0.62         2.00 o                         
   3   2  -5         17.65         18.17         1.04 o                         
  -3  -2   4          2.77          2.46         0.80 o                         
   3   2  -3         11.18         12.32         1.42 o                         
   3   2  -2         11.03         11.50         1.16 o                         
  -3  -2   1         40.25         42.88         0.66 o                         
  -3  -2   0          9.33          8.81         0.50 o                         
   3   2   1         50.78         56.24         1.78 o                         
   3   2   2          6.28          5.47         0.33 o                         
   3   2   3         10.63         10.50         0.84 o                         
  -3  -2  -4         16.63         17.96         0.48 o                         
  -3  -2  -5          5.67          5.31         0.45 o                         
  -3  -2  -6          0.06         -0.10         1.19 o                         
   3   2   7          4.93          3.70         1.40 o                         
  -3  -2  -8          2.78          2.49         1.16 o                         
  -3  -2 -10          6.22          7.27         1.39 o                         
   3   2  11          0.08         -0.24         1.83 o                         
  -3  -3   8          0.11         -0.98         2.63 o                         
   3   3  -7          2.64          4.40         1.40 o                         
   3   3  -6          2.66          1.82         1.33 o                         
   3   3  -4          1.67          0.99         0.74 o                         
   3   3  -3          4.78          4.70         0.92 o                         
   3   3  -2         23.53         26.36         1.33 o                         
  -3  -3   0         82.24         93.66         1.19 o                         
   3   3   1         26.37         26.14         0.73 o                         
   3   3   2         17.92         18.57         0.56 o                         
   3   3   4         37.41         40.57         0.70 o                         
   3   3   5         14.16         13.88         0.74 o                         
  -3  -3  -6         16.56         16.35         0.86 o                         
  -3  -3  -8          3.50          3.20         1.19 o                         
  -3  -3  -9          6.40          5.69         1.29 o                         
  -3  -3 -10          0.01         -0.61         1.30 o                         
   3   3  12          5.70          1.22         2.79 o                         
   3   4  -6          0.87          2.31         1.38 o                         
   3   4  -5          5.54          6.08         1.31 o                         
   3   4  -4         19.31         17.30         1.42 o                         
  -3  -4   2          7.17          6.04         0.94 o                         
   3   4  -1          0.34          0.49         0.74 o                         
   3   4   0          9.51          9.92         0.61 o                         
   3   4   2         15.58         17.73         0.61 o                         
  -3  -4  -3          0.74          1.29         0.47 o                         
   3   4   4         33.10         33.87         0.77 o                         
  -3  -4  -6         19.75         19.82         1.10 o                         
  -3  -4  -7          1.15          0.57         0.97 o                         
   3   4   8          3.83          3.14         1.18 o                         
  -3  -4  -9          4.07          3.67         2.41 o                         
  -3  -4 -10          3.08          3.36         1.33 o                         
   3   4  11          0.00         -0.02         1.38 o                         
   3   5  -6          0.29         -0.81         1.91 o                         
   3   5  -4         18.81         17.67         1.27 o                         
  -3  -5   3          0.73          0.68         0.88 o                         
   3   5  -2         59.37         59.05         1.62 o                         
  -3  -5   0         28.67         26.88         0.87 o                         
   3   5   1          1.18          1.07         0.51 o                         
   3   5   2         12.64         12.82         0.81 o                         
  -3  -5  -3          2.85          3.45         0.88 o                         
  -3  -5  -4          0.91          1.05         0.73 o                         
  -3  -5  -5          0.27          0.57         0.75 o                         
  -3  -5  -6          1.11          1.76         1.85 o                         
  -3  -5  -7         18.34         15.87         1.20 o                         
   3   5   8          0.95          0.62         0.97 o                         
  -3  -5  -9          2.83          0.84         1.47 o                         
   3   5  11          1.69          1.16         1.46 o                         
   3   6  -5          2.55          2.98         1.89 o                         
   3   6  -4          0.20         -0.61         2.33 o                         
  -3  -6   2          8.37          6.34         1.41 o                         
   3   6  -1          3.78          3.78         0.78 o                         
   3   6   1          8.94          8.77         0.82 o                         
   3   6   2          5.26          4.71         0.81 o                         
  -3  -6  -3          0.28          0.04         0.74 o                         
  -3  -6  -5         23.91         22.79         1.16 o                         
  -3  -6  -6          0.54          0.65         0.84 o                         
  -3  -6  -7          1.42          1.36         0.93 o                         
  -3  -6  -9          0.69          0.80         1.21 o                         
  -3  -6 -10          2.10          2.24         1.78 o                         
  -3  -6 -11          0.08         -0.88         2.83 o                         
   3   7  -4          1.71          0.73         2.90 o                         
   3   7  -3          0.30          2.09         2.53 o                         
   3   7  -1          0.01          0.23         1.46 o                         
   3   7   0          0.88          0.22         1.12 o                         
   3   7   1          5.07          4.68         0.94 o                         
  -3  -7  -3          8.26          9.63         1.04 o                         
  -3  -7  -4          0.64          0.29         0.84 o                         
  -3  -7  -5          8.18          5.76         0.94 o                         
  -3  -7  -7         28.23         29.83         1.42 o                         
  -3  -7  -8          0.30          0.07         1.03 o                         
  -3  -7  -9          5.80          4.23         1.23 o                         
  -3  -7 -11          1.90          0.80         2.66 o                         
  -3  -8   2          0.45          0.47         1.86 o                         
  -3  -8   1          1.40          1.68         1.75 o                         
   3   8   1          0.77          0.74         1.26 o                         
   3   8   2          1.14          0.38         1.43 o                         
  -3  -8  -3          6.67          6.56         1.52 o                         
  -3  -8  -5          4.96          4.46         1.26 o                         
  -3  -8  -6          2.13          2.41         1.30 o                         
  -3  -8  -7          1.65          2.05         1.37 o                         
  -3  -8  -9          1.69          1.13         1.41 o                         
   3   9   0          0.00         -0.27         2.76 o                         
  -3  -9  -1          1.25          3.26         1.53 o                         
  -3  -9  -2          1.72          0.03         2.54 o                         
  -3  -9  -3          0.28          0.85         2.25 o                         
  -3  -9  -4          5.99          5.89         1.81 o                         
  -3  -9  -5          1.69          1.42         1.68 o                         
  -3  -9  -6          1.25          1.16         1.67 o                         
  -3  -9  -7          0.07          0.11         1.47 o                         
  -3  -9  -8          0.05         -0.26         1.87 o                         
  -4   6   4          0.02         -0.72         2.95 o                         
   4  -6  -3          0.39         -0.78         1.97 o                         
   4  -6  -1          4.03          5.80         1.87 o                         
   4  -6   0          0.63          0.40         1.85 o                         
   4  -6   1          1.41          1.19         1.85 o                         
   4  -5  -7          0.63          2.10         2.64 o                         
   4  -5  -6          1.57          1.00         1.77 o                         
   4  -5  -5          0.50          1.20         1.60 o                         
  -4   5   3          2.28          3.76         2.53 o                         
   4  -5  -2          3.73          2.21         1.76 o                         
   4  -5  -1          1.48          2.73         1.71 o                         
   4  -5   1          0.05         -0.36         1.65 o                         
   4  -5   2          0.60         -0.17         1.29 o                         
   4  -5   3          0.34          0.64         1.13 o                         
   4  -5   5          0.01          1.55         1.96 o                         
   4  -4  -7          9.74         13.79         2.08 o                         
   4  -4  -5          0.00          0.01         1.62 o                         
   4  -4  -4          1.00          2.34         1.57 o                         
  -4   4   3          0.03          0.05         2.06 o                         
  -4   4   1          0.43          0.49         1.64 o                         
   4  -4   0          1.27          0.99         1.17 o                         
   4  -4   1          0.07          0.27         1.20 o                         
   4  -4   3          0.18         -0.04         1.03 o                         
   4  -4   4          0.01          0.21         1.34 o                         
   4  -4   5          4.50          5.02         1.82 o                         
   4  -3  -7          1.02          0.52         1.41 o                         
   4  -3  -6          0.82          0.51         1.60 o                         
   4  -3  -5          0.02          0.02         1.44 o                         
   4  -3  -3          0.40          0.59         0.86 o                         
   4  -3  -2         10.90          8.80         0.91 o                         
   4  -3  -1          0.94          0.76         0.73 o                         
   4  -3   0         35.90         36.80         1.50 o                         
   4  -3   1          5.51          5.96         1.18 o                         
   4  -3   2          3.96          4.84         0.90 o                         
   4  -3   3         19.33         18.27         1.25 o                         
   4  -3   5          7.29          6.96         0.97 o                         
  -4   3  -6          2.06          1.81         1.50 o                         
   4  -2  -8          0.42         -0.06         2.01 o                         
  -4   2   7          2.62          2.40         2.53 o                         
   4  -2  -5          2.23          1.41         1.38 o                         
   4  -2  -4          1.19          0.74         1.32 o                         
   4  -2  -3          2.63          0.95         2.20 o                         
   4  -2  -2          0.32          0.16         0.70 o                         
   4  -2  -1          0.21          0.17         0.43 o                         
   4  -2   0         47.62         45.31         2.15 o                         
   4  -2   2         33.41         32.20         1.33 o                         
   4  -2   3         20.10         20.04         1.17 o                         
   4  -2   4          0.43          0.37         0.85 o                         
   4  -2   6          0.83         -0.09         1.17 o                         
   4  -2   7          5.37          4.92         1.69 o                         
   4  -2   8          0.09          0.20         1.71 o                         
  -4   1   8          0.42         -0.08         2.56 o                         
   4  -1  -7          0.85          0.70         1.83 o                         
   4  -1  -6          1.87          1.36         1.70 o                         
  -4   1   4          8.34          7.83         2.52 o                         
   4  -1  -3         32.42         32.22         1.72 o                         
   4  -1  -2         46.13         44.32         1.92 o                         
   4  -1   0          4.00          3.02         1.32 o                         
   4  -1   1          8.71          8.04         0.82 o                         
   4  -1   2         15.38         14.85         0.79 o                         
   4  -1   4          2.25          2.33         0.76 o                         
  -4   1  -5          3.42          3.05         0.91 o                         
   4  -1   6          0.01          0.02         1.12 o                         
  -4   1  -8          0.71          0.15         1.70 o                         
   4  -1   9          1.78          1.23         1.81 o                         
   4   0  -8          1.25         -0.34         1.99 o                         
   4   0  -6          0.49         -0.12         1.58 o                         
   4   0  -5          0.28         -0.17         1.16 o                         
  -4   0   4          4.88          4.60         0.94 o                         
   4   0  -2          0.12          0.45         0.65 o                         
   4   0  -1         40.36         41.55         1.72 o                         
   4   0   0         23.19         24.18         1.55 o                         
   4   0   2          1.89          1.51         0.58 o                         
   4   0   3         14.36         14.67         0.57 o                         
  -4   0  -4          0.17          0.15         0.77 o                         
  -4   0  -6          0.42          0.39         0.78 o                         
   4   0   7          1.70          1.71         1.16 o                         
   4   0   8          0.00         -0.67         1.25 o                         
   4   0  10          0.08         -0.27         1.84 o                         
   4   1  -8          0.21          0.68         1.93 o                         
   4   1  -7          0.18          0.73         1.72 o                         
   4   1  -6          2.97          2.88         1.68 o                         
  -4  -1   4          3.84          4.24         1.37 o                         
  -4  -1   3          1.79          1.37         0.75 o                         
   4   1  -2         40.42         43.01         1.08 o                         
  -4  -1   0          2.00          1.92         0.42 o                         
  -4  -1  -1          0.25          0.57         0.98 o                         
  -4  -1  -2          5.44          4.57         0.35 o                         
   4   1   4          2.63          2.30         1.31 o                         
   4   1   5          0.90          1.99         1.22 o                         
   4   1   6          7.56          6.31         1.45 o                         
   4   1   8          2.78          1.85         1.21 o                         
   4   1   9          0.07          0.41         1.23 o                         
   4   2  -6         13.40         14.80         2.02 o                         
  -4  -2   5          0.75          0.79         1.51 o                         
  -4  -2   4         23.23         21.26         1.57 o                         
   4   2  -2          0.32          0.57         0.52 o                         
  -4  -2   1          1.61          1.93         0.60 o                         
   4   2   0         10.32         12.76         1.01 o                         
  -4  -2  -2          0.00         -0.10         0.61 o                         
  -4  -2  -3          0.17          0.07         0.35 o                         
  -4  -2  -4          2.27          1.16         1.11 o                         
   4   2   5         12.83         13.36         0.97 o                         
  -4  -2  -6         12.57         11.70         0.76 o                         
   4   2   7          2.90          1.40         1.33 o                         
  -4  -2  -9          1.43          0.99         1.29 o                         
  -4  -2 -10          0.00          0.74         1.44 o                         
  -4  -2 -11          5.92          4.03         2.03 o                         
   4   3  -7          2.36          2.94         1.88 o                         
  -4  -3   5          0.11         -0.99         2.39 o                         
   4   3  -4         15.81         15.31         1.25 o                         
  -4  -3   3          0.03          0.58         1.19 o                         
  -4  -3   1          3.01          2.13         0.39 o                         
  -4  -3   0          5.00          4.87         0.64 o                         
  -4  -3  -1         13.29         13.79         0.64 o                         
   4   3   3         26.79         28.64         0.81 o                         
  -4  -3  -4          2.92          2.80         0.72 o                         
  -4  -3  -5          1.32          1.37         0.74 o                         
  -4  -3  -6          5.19          4.23         0.60 o                         
   4   3   7          8.91          7.46         1.51 o                         
   4   3   8          9.60          8.93         1.70 o                         
  -4  -3  -9          1.73          0.46         1.28 o                         
  -4  -3 -11          5.25          3.34         1.64 o                         
   4   4  -6          2.96          2.85         1.86 o                         
   4   4  -5          0.30          0.54         1.66 o                         
   4   4  -3          0.62          0.55         1.02 o                         
  -4  -4   2          0.67          0.79         1.18 o                         
  -4  -4   1          0.64          1.27         0.99 o                         
  -4  -4  -1          9.22          8.50         0.63 o                         
   4   4   2          2.21          2.06         0.73 o                         
   4   4   3         93.09         88.95         1.61 o                         
   4   4   5         82.23         81.02         1.51 o                         
   4   4   6          2.21          2.19         0.59 o                         
   4   4   7          4.04          3.20         1.51 o                         
   4   4   9          0.48          0.08         1.32 o                         
  -4  -4 -10          2.59          2.28         1.41 o                         
  -4  -4 -11          0.19          0.58         1.52 o                         
   4   5  -5          1.47          1.30         1.74 o                         
   4   5  -4          0.03          0.83         1.22 o                         
  -4  -5   3          2.90          2.74         1.21 o                         
   4   5  -1          2.31          1.77         0.90 o                         
   4   5   0          3.14          2.85         0.90 o                         
  -4  -5  -1          8.77          7.80         0.96 o                         
  -4  -5  -3          0.00         -0.36         0.81 o                         
   4   5   4          0.19          0.49         0.69 o                         
   4   5   5         45.39         46.24         1.29 o                         
   4   5   7         14.81         14.09         1.82 o                         
   4   5   8          0.02          0.25         1.54 o                         
   4   5   9          1.08          0.74         1.58 o                         
  -4  -5 -11          0.10          0.17         1.53 o                         
   4   6  -3          9.46          8.32         1.81 o                         
  -4  -6   2          0.66          1.39         1.00 o                         
   4   6  -1          2.83          3.07         1.12 o                         
   4   6   1          7.70          7.05         1.02 o                         
   4   6   2          1.77          1.72         0.98 o                         
   4   6   3         29.33         30.00         1.45 o                         
   4   6   4          3.01          3.02         0.84 o                         
   4   6   5          1.94          2.03         0.79 o                         
   4   6   6          0.00          0.35         0.86 o                         
  -4  -6  -7          1.71          2.06         2.10 o                         
  -4  -6  -8          1.50          1.88         1.54 o                         
   4   6   9          0.23          0.76         1.62 o                         
   4   6  10          0.15          0.64         1.88 o                         
   4   7  -3          4.76          3.98         2.53 o                         
  -4  -7   2          1.79          2.01         2.23 o                         
  -4  -7   1          1.37          1.63         1.60 o                         
   4   7   0          2.32          2.10         1.12 o                         
   4   7   2          9.08          8.33         1.27 o                         
   4   7   3          0.76          0.29         0.85 o                         
   4   7   4          0.20          0.34         0.80 o                         
  -4  -7  -6          2.88          2.82         0.95 o                         
  -4  -7  -7          0.03         -1.27         1.28 o                         
  -4  -7  -8          1.06          0.60         1.31 o                         
   4   7  10          1.91          1.71         1.63 o                         
  -4  -8   0          0.23          1.05         1.74 o                         
   4   8   1          0.28         -0.44         1.26 o                         
   4   8   2          2.28          1.48         1.29 o                         
   4   8   4          1.23          0.91         1.19 o                         
  -4  -8  -5          0.26          0.37         1.21 o                         
  -4  -8  -6          0.70          0.64         1.24 o                         
  -4  -8  -8          0.34         -0.43         1.30 o                         
  -4  -8  -9          5.45          4.58         1.52 o                         
   4   9   2          0.02          1.57         1.42 o                         
  -4  -9  -3          0.14         -0.44         1.50 o                         
  -4  -9  -4          0.04         -0.29         2.44 o                         
  -4  -9  -6          0.61          0.74         1.35 o                         
  -4  -9  -7          0.62          1.38         1.77 o                         
  -5   5   3          0.02          0.16         2.90 o                         
   5  -5  -2          7.01          8.62         2.15 o                         
   5  -5   0          4.10          3.16         2.45 o                         
  -5   5  -1          1.50          1.67         1.95 o                         
   5  -5   2          0.45         -1.93         2.74 o                         
   5  -4  -5          0.00          0.63         1.77 o                         
  -5   4   4          4.45          3.30         1.84 o                         
  -5   4   2          0.05          0.08         2.26 o                         
   5  -4  -1          0.05          0.57         1.44 o                         
   5  -4   0          4.74          4.42         1.42 o                         
  -5   4  -2          0.00          0.48         1.72 o                         
   5  -4   3          0.27          0.02         1.48 o                         
  -5   4  -4          0.20          0.39         1.48 o                         
   5  -3  -6          1.22          0.36         2.71 o                         
  -5   3   4          6.17          5.80         2.39 o                         
  -5   3   3          0.17         -0.25         1.68 o                         
  -5   3   2         13.24         15.37         2.01 o                         
  -5   3   0          0.13          0.51         1.63 o                         
   5  -3   1          1.53          1.53         1.20 o                         
   5  -3   2          0.41          0.27         1.62 o                         
  -5   3  -4          0.20          0.51         1.33 o                         
   5  -3   5          0.18          0.05         1.45 o                         
   5  -3   6          1.25          0.47         2.05 o                         
   5  -2  -6          5.13          4.76         2.02 o                         
   5  -2  -5          0.00          0.14         1.99 o                         
  -5   2   4          7.48          6.98         1.72 o                         
   5  -2  -2          5.04          4.16         1.60 o                         
   5  -2  -1         21.67         23.22         1.99 o                         
   5  -2   0         18.11         20.31         2.97 o                         
   5  -2   2          7.93          7.84         1.01 o                         
   5  -2   3          0.79          1.00         1.20 o                         
  -5   2  -4          9.18          7.91         2.32 o                         
   5  -2   6          2.80          2.97         1.34 o                         
   5  -2   7          0.88          0.32         1.71 o                         
  -5   1   7          0.01         -1.36         2.97 o                         
  -5   1   6          0.25         -0.85         2.47 o                         
  -5   1   4         22.11         25.28         1.57 o                         
   5  -1  -3          1.20          1.49         1.35 o                         
   5  -1   0          4.62          4.87         1.45 o                         
   5  -1   1         15.55         16.50         1.80 o                         
   5  -1   2         12.29         14.22         1.59 o                         
  -5   1  -3          2.68          2.53         2.01 o                         
   5  -1   4         14.71         14.97         1.79 o                         
   5  -1   5          0.44          0.37         1.48 o                         
   5  -1   7          0.95          2.08         1.62 o                         
   5  -1   8          0.13          0.22         1.82 o                         
  -5   0   7          2.04          5.13         2.68 o                         
   5   0  -6          2.61          2.99         1.77 o                         
   5   0  -5          0.91         -0.20         1.35 o                         
  -5   0   3          1.09          3.35         2.56 o                         
  -5   0   2         42.28         43.73         1.67 o                         
  -5   0   1          5.88          5.86         1.19 o                         
   5   0   1          0.00         -0.21         1.07 o                         
   5   0   2          0.50          0.45         1.46 o                         
   5   0   3          0.20          0.50         1.30 o                         
   5   0   5          2.39          2.41         1.52 o                         
   5   0   6          2.52          2.63         1.58 o                         
   5   0   7          0.07         -0.39         1.56 o                         
   5   0   9          0.01          0.03         1.94 o                         
  -5  -1   5          0.44          0.29         1.64 o                         
  -5  -1   4          0.01          0.44         1.50 o                         
  -5  -1   3          2.96          3.37         1.48 o                         
  -5  -1   1          3.79          4.38         1.04 o                         
  -5  -1   0         24.43         22.93         1.35 o                         
  -5  -1  -1          6.54          5.93         1.20 o                         
  -5  -1  -3          2.64          2.87         1.14 o                         
   5   1   4          0.45          0.51         1.40 o                         
   5   1   5          3.13          3.38         1.64 o                         
   5   1   7          1.01          1.17         1.60 o                         
   5   1   8          0.88          0.43         1.69 o                         
   5   1   9          0.01         -0.50         1.42 o                         
   5   2  -6          0.07         -0.33         2.00 o                         
   5   2  -5          1.43          0.71         1.82 o                         
  -5  -2   3          0.07         -0.66         1.44 o                         
  -5  -2   2          0.03         -0.19         1.40 o                         
  -5  -2   1          0.94          1.75         0.89 o                         
  -5  -2  -1          3.71          3.48         1.15 o                         
  -5  -2  -2          2.82          2.78         1.16 o                         
  -5  -2  -3         14.24         14.31         1.29 o                         
  -5  -2  -5          0.01         -0.05         0.96 o                         
   5   2   6          0.02          0.12         1.59 o                         
  -5  -2  -7          7.18          6.25         2.62 o                         
   5   2   9          1.36          1.09         1.47 o                         
   5   2  10          1.05          0.60         1.56 o                         
   5   3  -5          7.19          7.27         1.97 o                         
  -5  -3   4          1.49          0.91         1.75 o                         
  -5  -3   3          3.70          3.58         1.39 o                         
  -5  -3   1          2.98          2.39         1.33 o                         
  -5  -3   0          0.88          0.48         0.84 o                         
  -5  -3  -1         10.65         11.31         0.80 o                         
   5   3   2          5.90          5.50         0.78 o                         
  -5  -3  -3          0.01         -0.28         1.10 o                         
  -5  -3  -4          6.49          5.79         0.82 o                         
  -5  -3  -5          0.40         -0.10         1.21 o                         
   5   3   6         24.15         25.97         2.20 o                         
   5   3   7          5.28          5.85         1.72 o                         
   5   3   8          3.54          4.42         1.72 o                         
   5   3  10          4.46          3.64         1.53 o                         
  -5  -4   4          0.02         -0.16         2.28 o                         
  -5  -4   3          0.33          0.96         2.13 o                         
  -5  -4   2          0.26          0.86         1.38 o                         
  -5  -4   0          0.38         -0.07         0.81 o                         
   5   4   1          0.39          0.25         0.75 o                         
  -5  -4  -2         18.31         17.57         0.86 o                         
   5   4   4         26.75         27.82         1.16 o                         
  -5  -4  -5          0.77          0.74         0.78 o                         
   5   4   6          0.29          0.22         1.08 o                         
   5   4   8          1.89          2.68         1.69 o                         
   5   4   9          0.59          1.89         1.74 o                         
   5   4  10          1.61          1.29         1.43 o                         
   5   5  -4          2.20          1.07         1.94 o                         
   5   5  -2          0.04          0.60         1.56 o                         
  -5  -5   1          7.77          8.12         1.08 o                         
   5   5   0          0.02         -0.01         0.95 o                         
  -5  -5  -2          4.05          4.29         0.80 o                         
  -5  -5  -3          0.01         -0.28         1.07 o                         
   5   5   4         50.63         48.89         1.48 o                         
   5   5   6         28.84         27.90         1.60 o                         
   5   5   7          0.32          0.09         1.20 o                         
   5   5   8          4.23          4.81         1.39 o                         
   5   5  10          0.72          0.69         1.55 o                         
   5   6  -3          2.17          2.52         1.88 o                         
   5   6  -2          2.65          1.59         1.32 o                         
   5   6   0          1.10          1.03         1.01 o                         
   5   6   1          3.78          3.38         1.02 o                         
   5   6   2          2.23          1.98         0.87 o                         
  -5  -6  -4          1.57          1.18         1.12 o                         
   5   6   5          1.33          1.82         1.16 o                         
   5   6   6          6.46          5.83         1.26 o                         
   5   6   8          1.12          1.28         1.39 o                         
   5   6   9          1.93          1.77         1.38 o                         
   5   6  10          1.02         -0.17         1.58 o                         
  -5  -7   1          0.02         -0.68         1.43 o                         
   5   7   0          2.62          1.84         2.26 o                         
   5   7   2          3.32          2.43         1.26 o                         
   5   7   3          2.19          1.09         1.52 o                         
   5   7   4          0.61          1.30         1.55 o                         
  -5  -7  -5          0.47          0.20         2.02 o                         
   5   7   6          0.53          0.66         1.29 o                         
   5   7   7          0.18          0.11         1.36 o                         
  -5  -7  -8          0.09         -0.71         2.45 o                         
  -5  -7  -9          4.87          5.54         2.29 o                         
  -5  -8  -1          4.63          5.67         1.84 o                         
   5   8   2          1.20          0.68         2.27 o                         
  -5  -8  -3          3.93          3.27         1.84 o                         
   5   8   4          0.35         -0.25         2.47 o                         
   5   8   5          1.53          3.72         2.81 o                         
  -5  -8  -6          1.20          0.76         2.10 o                         
   5   8   7          1.74          3.65         1.41 o                         
  -5  -8  -8          0.02          0.35         1.66 o                         
  -6   3   3          8.74         11.39         2.19 o                         
  -6   3   1          0.02         -1.62         2.79 o                         
  -6   3   0          0.42          0.60         1.96 o                         
  -6   3  -1          1.84          2.12         2.03 o                         
  -6   3  -3          0.25          0.67         1.95 o                         
   6  -3   4          0.51          0.58         2.85 o                         
  -6   2   3          4.30          4.02         1.82 o                         
  -6   2   2          3.15          3.98         1.78 o                         
   6  -2  -1          6.21          6.17         1.77 o                         
   6  -2   1          0.41          0.85         1.69 o                         
   6  -2   2          0.81         -0.29         1.86 o                         
   6  -2   3          1.24          1.42         1.45 o                         
   6  -2   5          0.28          0.23         1.45 o                         
   6  -2   6          0.83          1.49         1.56 o                         
   6  -1  -5          4.46          5.94         2.96 o                         
  -6   1   4          1.11          1.39         1.80 o                         
  -6   1   3          3.44          5.57         2.99 o                         
   6  -1  -1          0.97          0.24         1.59 o                         
   6  -1   0          1.35          1.52         1.67 o                         
   6  -1   3          7.46          8.93         1.49 o                         
  -6   1  -4          8.73          7.89         1.56 o                         
  -6   1  -5          8.27          9.28         2.65 o                         
   6  -1   7          1.24          1.31         1.62 o                         
  -6   0   3          3.55          3.89         1.77 o                         
  -6   0   2          0.81          1.24         1.65 o                         
  -6   0   1          0.06          1.68         2.10 o                         
   6   0   1          0.52          0.58         1.56 o                         
   6   0   2          2.11          2.02         1.26 o                         
  -6   0  -4          2.94          2.73         2.14 o                         
   6   0   5         10.97         11.91         1.89 o                         
   6   0   6          2.01          2.93         1.72 o                         
   6   0   8          0.53          0.75         1.90 o                         
  -6  -1   4          0.36          0.27         1.71 o                         
  -6  -1   2          0.02         -0.26         2.50 o                         
  -6  -1   1          3.52          4.14         1.78 o                         
  -6  -1   0          5.74          5.33         1.26 o                         
  -6  -1  -2          1.21          1.09         1.27 o                         
  -6  -1  -3          0.76          1.31         1.21 o                         
  -6  -1  -4         10.54         13.46         1.49 o                         
   6   1   6          4.15          4.00         1.69 o                         
   6   1   7          1.34          1.32         1.70 o                         
   6   1   8          0.31          0.38         1.82 o                         
  -6  -2   4          0.02          0.48         1.66 o                         
  -6  -2   3         12.26         12.90         2.06 o                         
   6   2  -2          0.22         -0.08         1.60 o                         
  -6  -2   0          6.94          6.03         1.69 o                         
  -6  -2  -1          2.32          1.62         1.12 o                         
  -6  -2  -2         34.43         36.20         1.84 o                         
  -6  -2  -4          4.74          4.52         1.31 o                         
   6   2   5          0.38          0.72         1.72 o                         
   6   2   6          2.73          2.38         1.73 o                         
   6   2   8          0.27         -0.18         1.94 o                         
   6   2   9          0.02          1.55         1.90 o                         
  -6  -3   4          0.49          0.93         1.98 o                         
  -6  -3   2          0.09          0.19         1.64 o                         
  -6  -3   1          5.58          5.80         1.65 o                         
  -6  -3   0          1.18          1.84         1.63 o                         
  -6  -3  -2          4.22          3.10         1.27 o                         
  -6  -3  -3          0.07         -0.19         1.21 o                         
  -6  -3  -4         11.27         10.33         1.39 o                         
   6   3   6          0.29          1.62         1.83 o                         
   6   3   7          0.78          1.60         1.84 o                         
  -6  -3  -8          2.55          1.87         2.33 o                         
  -6  -4   3          7.04          6.17         3.02 o                         
  -6  -4   2          0.80          0.25         2.62 o                         
  -6  -4   0          3.44          3.32         1.58 o                         
  -6  -4  -1          0.02         -0.39         1.58 o                         
  -6  -4  -2          5.73          6.22         2.24 o                         
   6   4   3          0.63          0.08         2.36 o                         
  -6  -4  -4          0.00          0.19         1.20 o                         
   6   4   5          0.09          0.10         1.58 o                         
   6   4   7          0.52         -0.28         1.91 o                         
   6   4   8          1.43          1.69         1.77 o                         
   6   4   9          5.01          5.65         2.02 o                         
  -6  -5   2          0.14          0.19         2.45 o                         
  -6  -5   1          1.41          1.86         1.62 o                         
  -6  -5  -1          1.19          1.42         1.59 o                         
  -6  -5  -2          0.14         -0.33         1.31 o                         
  -6  -5  -3          3.41          3.38         1.33 o                         
   6   5   5          2.02          1.96         1.81 o                         
   6   5   6          0.01         -0.48         1.81 o                         
   6   5   7          2.80          4.65         1.86 o                         
   6   5   9          1.87          1.82         2.11 o                         
  -6  -6   1          0.30         -0.01         2.96 o                         
  -6  -6   0          0.45         -0.44         1.78 o                         
  -6  -6  -1          0.88          0.67         1.77 o                         
  -6  -6  -3          6.95          7.56         1.49 o                         
  -6  -6  -4          0.01          0.01         1.23 o                         
   6   6   5          4.54          4.47         1.81 o                         
   6   6   7          0.85          1.32         2.03 o                         
   6   6   8          1.92          2.39         2.00 o                         
  -6  -6  -9          4.94          4.12         2.83 o                         
  -6  -7  -1          0.89          0.42         1.76 o                         
  -6  -7  -2          0.10          0.08         1.76 o                         
  -6  -7  -3          1.41          1.43         1.39 o                         
   6   7   5          5.19          4.67         1.89 o                         
   6   7   6          1.17          0.49         1.93 o                         
   6   7   7          0.07          1.82         2.06 o                         
  -7   1   1          0.06          0.27         2.78 o                         
   7  -1   0          0.84          1.41         1.87 o                         
   7  -1   2          2.53          2.69         2.09 o                         
   7  -1   3          1.02          2.06         2.07 o                         
  -7   1  -4          9.01          9.54         2.21 o                         
  -7   0   0          1.03          2.24         2.04 o                         
  -7   0  -1          0.42          0.35         1.47 o                         
  -7   0  -2          0.31         -0.02         1.67 o                         
   7   0   4         10.13         11.90         1.82 o                         
   7   0   5          2.36          3.79         1.97 o                         
  -7  -1   2          0.44         -0.18         2.06 o                         
  -7  -1   1          0.00         -0.91         1.94 o                         
  -7  -1  -2          0.06          0.75         1.37 o                         
  -7  -1  -3          1.44          2.11         1.22 o                         
   7   1   5          1.50          2.65         1.88 o                         
   7   1   6          8.48         12.61         2.15 o                         
  -7  -2   1          0.48          0.54         1.90 o                         
  -7  -2   0          0.03          1.22         1.87 o                         
  -7  -2  -1          3.13          4.29         1.80 o                         
  -7  -2  -3          0.68          0.94         1.44 o                         
   7   2   4          0.67          0.53         1.97 o                         
   7   2   5          0.20         -0.63         1.78 o                         
   7   2   7          0.00         -0.86         2.98 o                         
  -7  -3   1          3.29          4.05         2.05 o                         
  -7  -3  -1          6.73          9.05         2.01 o                         
  -7  -3  -2          1.11          1.17         1.69 o                         
  -7  -3  -3          6.53          6.10         1.55 o                         
   7   3   5          0.84          0.24         2.00 o                         
   7   3   6          0.29          3.70         2.04 o                         
   7   3   7          1.23          3.71         2.27 o                         
  -7  -4   1          0.00          0.64         1.94 o                         
  -7  -4   0          0.38          0.24         1.96 o                         
  -7  -4  -1          1.36          2.14         1.82 o                         
  -7  -4  -3          2.28          1.86         1.42 o                         
   7   4   4          0.01         -1.23         1.80 o                         
   7   4   5          0.56         -0.73         1.93 o                         
   7   4   7          0.94          3.03         3.19 o                         
  -7  -5  -1          0.42          1.35         1.91 o                         
  -7  -5  -2          1.01          1.71         1.79 o                         
  -7  -5  -3          1.68          1.18         1.70 o                         
   7   5   5          0.00         -0.17         2.09 o                         
   7   5   6          0.10          1.20         2.09 o                         
  -7  -6  -3          0.11          0.26         1.76 o                         
   7   6   4          2.10          4.01         2.14 o                         
                                                                                
